# Supplementary material for: Genes Involved in Feed Efficiency Identified in a Meta-Analysis of Rumen Tissue from Two Populations of Beef Steers
Source: Animals (Basel). 2022 Jun 10;12(12):1514. doi: 10.3390/ani12121514 (PMC9219435; doi:10.3390/ani12121514)
Supplement: Supplementary file 1 [file animals-12-01514-s001.zip › animals-1743035 supplementary/animals-1743035-table S1.xlsx]

## Sheet: (A) US Population
Gene	log2 Fold Change (L vs H)	P-value	Adjusted P-value
LOC789569	4.54482	1.00506e-08	0.000133171
LOC101904916	-1.36642	5.45987e-08	0.000361716
KLK13	-1.88683	1.66121e-07	0.000733702
HTRA1	-0.484172	8.95017e-07	0.00259374
SESN3	-0.948206	9.78768e-07	0.00259374
CD52	-0.721015	1.52048e-06	0.00335772
CBX2	0.861797	1.36304e-05	0.0258004
GLULP	-0.750215	1.95576e-05	0.0323923
MTAP	0.577344	2.85074e-05	0.0406561
PNPT1	0.390988	3.06839e-05	0.0406561
ELF5	-0.651002	3.45572e-05	0.0416257
MARS2	0.669035	4.4474e-05	0.0491067
C1QBP	0.333048	6.76866e-05	0.0593332
GINS1	0.44315	7.16476e-05	0.0593332
PRODH	-0.801758	6.65449e-05	0.0593332
SLC41A2	-1.06753	7.15881e-05	0.0593332
LOC104973218	-1.64389	9.20848e-05	0.071772
MCM6	0.780354	0.000114306	0.0797136
SFXN1	0.589503	0.000110284	0.0797136
HSPE1	0.419591	0.000126348	0.0837053
LOC112449344	-1.69505	0.000138312	0.0872684
CRNN	-2.5304	0.000152866	0.0880639
RUNX3	-1.08513	0.000151772	0.0880639
ACYP1	0.458218	0.000189088	0.0899512
APH1B	-1.52828	0.000224121	0.0899512
ARSA	-0.591923	0.000260055	0.0899512
CYP1B1	-0.955167	0.000254703	0.0899512
ERO1A	-1.0112	0.000175665	0.0899512
FAM107B	-0.742118	0.000207056	0.0899512
GTF2IRD2	-0.729939	0.000184667	0.0899512
JAML	-0.703121	0.000264762	0.0899512
KRT23	-1.02536	0.000263086	0.0899512
LOC112447832	-1.39369	0.000193748	0.0899512
LOC618541	-1.38407	0.000234614	0.0899512
PRKG1	-1.19813	0.00024744	0.0899512
SNX15	-0.339076	0.000163634	0.0899512
TEX10	0.383435	0.000231302	0.0899512
TPST2	-0.421836	0.000207926	0.0899512
UMPS	0.364653	0.000220879	0.0899512
PSMA2	0.409599	0.000288731	0.0956422
HSPA9	0.303555	0.000304643	0.0967238
KAT2B	-0.412152	0.000313896	0.0967238
PTCD3	0.236852	0.000307239	0.0967238
CCT8	0.359133	0.000372807	0.112266
CAPN2	0.514693	0.000404132	0.113391
DHODH	0.598651	0.00040049	0.113391
FIZ1	-0.368702	0.000423052	0.113391
LOC100139916	-3.53731	0.000427891	0.113391
LY86	-1.0292	0.000403379	0.113391
TMEM126A	0.429116	0.00042311	0.113391
B9D1	0.524404	0.000465982	0.120187
RTCB	0.334973	0.000471676	0.120187
ANXA2	0.384619	0.000519147	0.123203
CYP2C87	-0.81843	0.000512621	0.123203
LOC101907491	-0.486014	0.000530007	0.123203
LYPD2	-0.79611	0.000493905	0.123203
WDR46	0.430884	0.000522063	0.123203
HAPLN3	-1.16068	0.000564962	0.129065
CENPV	0.331087	0.000583269	0.129169
HELLS	0.705127	0.000597105	0.129169
PSMA3	0.408222	0.000604412	0.129169
WRB	0.366075	0.000599127	0.129169
PSMA5	0.45019	0.000636484	0.133864
BoLA	-0.865234	0.000722668	0.135768
DLK2	-0.685271	0.000732545	0.135768
GLS	-0.622516	0.000670833	0.135768
KYAT3	0.615557	0.000676159	0.135768
LOC101903193	-1.06093	0.000737758	0.135768
RPA3	0.408707	0.000728511	0.135768
SNRPB	0.314469	0.000676854	0.135768
TNIK	0.476936	0.000724651	0.135768
ULK2	-0.448001	0.000723775	0.135768
IL1RN	-0.421926	0.000766376	0.139103
BTG1	-0.447866	0.000780252	0.139707
ATP9A	-0.666315	0.00083442	0.145475
METTL1	0.639035	0.000826799	0.145475
ACADL	0.517944	0.00097229	0.150238
DTL	0.843422	0.000904051	0.150238
E2F3	0.652879	0.000975131	0.150238
G6PD	-0.283586	0.000932407	0.150238
GEMIN6	0.431916	0.000918431	0.150238
LOC100336795	0.889015	0.000971937	0.150238
PPAT	0.381241	0.000919545	0.150238
TNFRSF6B	1.06011	0.000965921	0.150238
USP14	0.372527	0.000889738	0.150238
ZNF592	-0.245392	0.000917348	0.150238
UTP18	0.393181	0.00103984	0.158366
NHP2	0.438134	0.00105263	0.158492
RWDD3	0.366732	0.0010738	0.159863
NR2C2AP	0.539814	0.00111133	0.163613
CSAD	-0.479729	0.00113837	0.16395
UTP4	0.460012	0.00112761	0.16395
DNPH1	-0.494512	0.00115574	0.164662
KCNJ2	-0.969204	0.00119744	0.167011
TK1	0.388654	0.00119698	0.167011
LOC787530	0.289428	0.00123003	0.16802
NDUFA9	0.188691	0.00122756	0.16802
RIPK1	-0.444814	0.00125726	0.169986
GPR180	0.81105	0.00131196	0.170275
LOC101907749	-0.885907	0.00133389	0.170275
MTERF3	0.370808	0.00127269	0.170275
NIF3L1	0.412999	0.00134708	0.170275
RANBP1	0.451633	0.001312	0.170275
WDR12	0.408128	0.00134935	0.170275
YARS	0.311593	0.00129993	0.170275
NTRK2	-0.788077	0.00139644	0.174555
KLF4	-0.584354	0.00143417	0.177596
ATP2A3	-0.475208	0.00145529	0.178542
FZD3	-0.571651	0.00147756	0.179612
GFM2	0.379585	0.00153609	0.185028
ATAD3A	0.553267	0.00155642	0.185789
CDC42EP3	-0.919146	0.00162828	0.190927
PSMA7	0.283876	0.00162557	0.190927
FAM129A	-0.574461	0.00169961	0.197543
MCM2	0.557777	0.00177222	0.204191
PRELP	-0.504299	0.00184993	0.211306
ABLIM3	-1.09527	0.00191506	0.215039
ASB2	-0.638292	0.00191351	0.215039
LOC104971541	-0.940056	0.0019827	0.215796
MCM7	0.350631	0.00195707	0.215796
RAI2	-0.776316	0.00200436	0.215796
SUGT1	0.247351	0.00201953	0.215796
TOMM40	0.373134	0.00201375	0.215796
TTF2	0.302539	0.00195835	0.215796
LOC530348	-0.776728	0.00204519	0.21679
CIAPIN1	0.423806	0.00209701	0.219301
TUBB1	0.605013	0.00210198	0.219301
B3GNT3	-0.504445	0.00217279	0.219767
CCNE1	0.327044	0.0021502	0.219767
CDCA7	0.558602	0.00216686	0.219767
RABGGTB	0.293812	0.00213034	0.219767
DHRS3	-0.431148	0.00221538	0.220407
LOC100139345	0.417945	0.00221675	0.220407
RNF103	-0.433233	0.00222902	0.220407
HSPB8	0.616309	0.00231562	0.227274
ADM2	-1.10414	0.00238697	0.231745
FOXO4	-0.496924	0.00239616	0.231745
ABCA1	-0.763053	0.00248526	0.235212
CNN3	0.298439	0.00248049	0.235212
KANSL1L	-0.542171	0.00245434	0.235212
ALG5	0.295167	0.00250836	0.235715
CALCOCO1	-0.587162	0.00277811	0.238373
CDH13	-0.473932	0.00267024	0.238373
CHPT1	0.999722	0.00271815	0.238373
EPC2	-0.807357	0.00267727	0.238373
FBXO25	-0.358764	0.00261589	0.238373
HPD	-0.861568	0.00282336	0.238373
KBTBD8	-0.782295	0.00284249	0.238373
LOC112441499	-2.02818	0.00257275	0.238373
LOC112447130	0.945225	0.00264918	0.238373
NASP	0.362338	0.00267222	0.238373
PHLDB1	-0.473529	0.00283179	0.238373
SNRPA	0.48765	0.00272616	0.238373
SNRPD1	0.462594	0.0028046	0.238373
TMPRSS11D	-0.403924	0.00275202	0.238373
TUBG1	0.370308	0.00283154	0.238373
WDR18	0.320477	0.00273461	0.238373
WISP1	-0.889454	0.00266704	0.238373
BZW2	0.259114	0.00291753	0.241608
TRA2B	0.236095	0.00291169	0.241608
IL3RA	3.45661	0.00296709	0.244186
DHTKD1	-0.269241	0.00303016	0.246317
SRSF2	0.394612	0.00301778	0.246317
C29H11orf98	0.529447	0.00305266	0.246633
LTBP2	-0.47102	0.00309538	0.24711
MARVELD1	-0.3475	0.00309586	0.24711
FOXQ1	-0.485068	0.00314793	0.247913
MED17	0.305009	0.00316206	0.247913
PSMC3IP	0.747508	0.0031615	0.247913
CAPN5	-0.469853	0.00336766	0.249834
CFLAR	-0.798052	0.00328244	0.249834
CYTH2	-0.344695	0.00332843	0.249834
FRMD4A	-0.498011	0.003338	0.249834
GALNT18	-0.522415	0.0032339	0.249834
GSDME	-0.926464	0.00339206	0.249834
ITPR2	-0.282153	0.00334707	0.249834
RFC3	0.421129	0.00329533	0.249834
RPS4Y1	0.382608	0.00331876	0.249834
SLC35C1	-0.440897	0.00341283	0.249834
YJU2	-0.32473	0.00328171	0.249834
ZNF330	0.238699	0.00340043	0.249834
AACS	0.622495	0.00369895	0.252158
ATP5MD	0.344093	0.00359544	0.252158
ATRIP	0.426641	0.00361138	0.252158
CALCOCO2	-0.293433	0.00371116	0.252158
CELSR1	-0.692459	0.00369066	0.252158
CHMP7	-0.312517	0.00376036	0.252158
CMSS1	0.37081	0.00369502	0.252158
ETV4	0.679811	0.00366947	0.252158
FRY	-0.430738	0.00375601	0.252158
GPATCH3	-0.340877	0.00350394	0.252158
JCHAIN	-2.01928	0.00351626	0.252158
LOC100196901	-0.533509	0.0035611	0.252158
LOC104971101	-0.842629	0.00370391	0.252158
PLD6	-5.03385	0.00348589	0.252158
PNRC1	-0.43762	0.00381677	0.252158
PTPMT1	0.393927	0.00372731	0.252158
RARS	0.299561	0.00382519	0.252158
RTN4IP1	0.359448	0.00382094	0.252158
SERPINB12	-0.309554	0.00375693	0.252158
THOC1	0.302888	0.00378982	0.252158
LOC506989	0.386346	0.00389559	0.253022
NUP155	0.305864	0.00387035	0.253022
SIPA1L1	-0.455833	0.00389475	0.253022
GSTT2	-0.768862	0.00396947	0.256564
REXO5	0.540669	0.00402481	0.258877
CCT2	0.312693	0.00423045	0.267599
DDX1	0.242796	0.00426139	0.267599
LOC783540	0.694945	0.00425973	0.267599
NDRG3	-0.269692	0.00420421	0.267599
ST3GAL4	-0.808282	0.00420226	0.267599
APOBR	-0.726849	0.00434203	0.271377
CCT5	0.35529	0.00439818	0.27232
MRPS23	0.261669	0.00439823	0.27232
VARS	0.386388	0.00444212	0.273759
AURKC	0.555976	0.00459856	0.28049
MCM3	0.505843	0.00462407	0.28049
SNRPA1	0.353133	0.00462125	0.28049
TMBIM4	0.180464	0.00463602	0.28049
ARSB	-0.69423	0.00472618	0.28208
RUVBL2	0.33959	0.00469031	0.28208
SMPDL3A	-0.397043	0.00472494	0.28208
ALPK1	-0.768212	0.00479582	0.283681
MRPL55	0.359119	0.00478849	0.283681
C23H6orf222	-0.79178	0.00486906	0.285322
FUT6	-0.625157	0.00490969	0.285322
SNAPIN	-0.281715	0.00489648	0.285322
XRCC2	0.832845	0.00486267	0.285322
C16H1orf74	0.53758	0.00495066	0.286446
ADSL	0.20791	0.0051721	0.286565
AK6	0.281697	0.00515967	0.286565
AKIRIN1	0.274765	0.00524383	0.286565
BCL2L14	-0.75591	0.0051035	0.286565
DPP4	-1.56828	0.00509217	0.286565
LOC100297192	-2.10238	0.00518686	0.286565
MCUR1	-0.379933	0.00512698	0.286565
MESD	0.245875	0.00525549	0.286565
MPHOSPH6	0.310471	0.00514533	0.286565
MRPS25	0.27088	0.00519901	0.286565
NQO1	0.546456	0.00499442	0.286565
TCF25	-0.241601	0.00503943	0.286565
XPOT	0.463266	0.00514172	0.286565
ZNF181	0.295489	0.00522125	0.286565
LOC101908206	-0.390371	0.00531306	0.286743
NAA20	0.302458	0.00532369	0.286743
OS9	-0.240074	0.00531893	0.286743
HEPACAM	0.826133	0.00536962	0.286885
TIAF1	1.25818	0.00536191	0.286885
RGMA	-0.487119	0.00539331	0.286993
POGK	-0.307634	0.00548615	0.289929
WWC2	-0.340642	0.00549223	0.289929
ZBTB7C	-0.34926	0.00552426	0.290462
ABCB9	0.895007	0.00567059	0.292594
C7H5orf46	-0.700659	0.00562603	0.292594
PSRC1	0.405938	0.00563452	0.292594
SNX24	-0.580158	0.00567522	0.292594
TIMM8A	0.339965	0.00558724	0.292594
BOLA	-0.789583	0.00570994	0.292664
MCM5	0.499579	0.00572609	0.292664
SVBP	-0.499757	0.00574285	0.292664
CYBRD1	-0.446211	0.00578887	0.292836
EARS2	0.411056	0.00579043	0.292836
RABEPK	0.301993	0.00585786	0.294002
SERPINB1	-0.713301	0.00585701	0.294002
RNF19B	-0.421265	0.00600036	0.300018
CDCA4	0.434434	0.006084	0.300114
GUF1	0.331857	0.00608619	0.300114
RETREG2	-0.374868	0.00606806	0.300114
ZNF593	0.366238	0.00609289	0.300114
COL4A6	-0.578676	0.0062539	0.306904
CSKMT	-0.653016	0.00627892	0.306995
SAPCD2	0.435109	0.00638167	0.310872
ZNF667	-0.461159	0.00640642	0.310934
MCM4	0.445746	0.00646144	0.31246
BCAS2	0.382263	0.00656879	0.312714
GCNT3	-0.698877	0.0065596	0.312714
IMP4	0.341273	0.00657207	0.312714
MDH1	0.35147	0.00654036	0.312714
NUP93	0.24991	0.0066083	0.312714
OIP5	0.712901	0.0066071	0.312714
CHD3	-0.413348	0.00672427	0.313825
GDPGP1	0.434997	0.00673125	0.313825
LLPH	0.322087	0.00679421	0.313825
LOC781799	-0.457531	0.00680672	0.313825
MIC1	-1.12844	0.00668333	0.313825
MRPS30	0.369067	0.0067275	0.313825
PRMT5	0.423645	0.00677657	0.313825
TRNAU1AP	0.274523	0.00682126	0.313825
GNPTAB	-0.384186	0.00700089	0.319745
LOC104971270	-1.05234	0.00702306	0.319745
LOC511937	0.613555	0.00701139	0.319745
MFSD9	0.237225	0.00707058	0.319745
STOX2	-0.935913	0.00705337	0.319745
EXOSC1	0.325467	0.00717479	0.323354
BCAS1	-0.602317	0.00722526	0.324524
LOC100847509	-0.429651	0.00730993	0.324815
LOC100848815	-0.566632	0.00731122	0.324815
MIS18A	0.676677	0.00729874	0.324815
N4BP2L1	-0.547673	0.00733869	0.324815
QDPR	-0.401446	0.0073543	0.324815
EIF4E3	-0.54876	0.00746197	0.327388
SLC25A38	0.291644	0.00743753	0.327388
CTSZ	-0.422768	0.00753644	0.329564
ABCB4	-1.22225	0.00756869	0.32958
EMILIN2	-0.650543	0.00758657	0.32958
ARID5A	-0.652161	0.00767377	0.330977
CCL4	-1.94808	0.00769116	0.330977
SGO2	-0.873728	0.00769365	0.330977
TMEM243	0.38048	0.00773631	0.331735
LOC101906676	-0.534916	0.0078647	0.336152
MTX2	0.214714	0.00802093	0.341728
BNIP1	0.371727	0.00822799	0.344582
C14H8orf59	0.300101	0.0082451	0.344582
C1H3orf38	0.522751	0.00833614	0.344582
FRMD8	0.309725	0.00826129	0.344582
JADE2	-0.446953	0.0082071	0.344582
NUCB1	-0.27196	0.00834799	0.344582
PARP8	-0.637966	0.00820783	0.344582
RMI1	0.46405	0.00832082	0.344582
SLC50A1	0.510076	0.00832452	0.344582
TTC3	-0.285966	0.00813883	0.344582
ATP5S	-0.34874	0.00839274	0.345353
EIF5A	0.278514	0.00842728	0.345607
MAP2K7	-0.317694	0.00845364	0.345607
UBAC2	-0.233496	0.00847714	0.345607
GEMIN5	0.314695	0.00872744	0.347518
MEA1	-0.329849	0.00860401	0.347518
MTX1	0.243128	0.00868802	0.347518
RBM28	0.26378	0.00861326	0.347518
S100B	-0.47465	0.00868178	0.347518
ST6GALNAC2	-0.245884	0.00864029	0.347518
WDR74	0.337462	0.00873386	0.347518
YIF1B	0.336137	0.00871185	0.347518
ABHD11	0.491994	0.00876868	0.347859
ARL6IP1	0.613767	0.008981	0.34854
CDC25A	0.603685	0.0089901	0.34854
CYS1	-0.455353	0.00888637	0.34854
EPRS	0.26932	0.00892934	0.34854
MRPL16	0.291935	0.00887505	0.34854
NDUFB4	0.237467	0.00898313	0.34854
R3HDM2	-0.322585	0.00899627	0.34854
ZNF341	-0.301814	0.008919	0.34854
SLC20A2	-0.343299	0.00903065	0.348852
USP10	0.225169	0.00909	0.350123
BCO2	-0.474682	0.00914934	0.351388
NCCRP1	-1.38012	0.00923227	0.353548
ITGA9	-0.69198	0.00940171	0.355922
MGME1	0.44141	0.00939396	0.355922
NXT1	0.378376	0.00938714	0.355922
RBM23	-0.360273	0.00936749	0.355922
CBARP	0.911272	0.00953157	0.35763
DNASE1L3	-0.775611	0.00955479	0.35763
FSCN1	0.398749	0.00952258	0.35763
RBM34	0.489044	0.00950694	0.35763
GPR87	0.213293	0.00969616	0.358059
LOC100297498	0.569047	0.00981286	0.358059
MAST1	0.800516	0.00979528	0.358059
NCOA7	-0.690552	0.00986352	0.358059
NUP205	0.292207	0.00986204	0.358059
ODF2L	-0.302429	0.00984768	0.358059
PHB	0.29871	0.00968615	0.358059
PTGDR2	0.526235	0.00962824	0.358059
TFB2M	0.332473	0.00962636	0.358059
TRMT112	0.296537	0.00983704	0.358059
XPO5	0.273577	0.00972457	0.358059
NDUFA5	0.361393	0.00995426	0.359384
NOP56	0.376235	0.00995212	0.359384
MAP3K8	-0.5199	0.0100872	0.362208
TGM5	-0.357129	0.0100859	0.362208
ANKRD16	0.456131	0.0103383	0.362968
CCDC92	-0.457657	0.0105192	0.362968
CRYAB	0.793547	0.0103759	0.362968
CTH	0.541889	0.010409	0.362968
DACT2	1.52658	0.0102637	0.362968
FARSB	0.306837	0.0104624	0.362968
FASN	0.501616	0.0102153	0.362968
FLOT2	-0.424946	0.0105049	0.362968
FRMD4B	-0.305022	0.0101769	0.362968
KCNK7	-0.500306	0.0101875	0.362968
LIPK	-0.553724	0.0102757	0.362968
MRPS18C	0.266674	0.0105155	0.362968
PRDM2	-0.450243	0.010343	0.362968
PSMA6	0.245982	0.0103012	0.362968
SH3YL1	-0.286542	0.0105065	0.362968
SPIDR	-0.435645	0.0106779	0.367487
OTX1	-1.11127	0.010708	0.367566
RASGEF1B	-0.410553	0.0107559	0.368259
LOC101906178	0.217796	0.0108261	0.369706
RRM1	0.334911	0.0108614	0.369959
AMER1	0.631461	0.011109	0.37142
INPP1	-0.365146	0.0110885	0.37142
IPPK	0.244025	0.0110799	0.37142
MDH2	0.193101	0.0112283	0.37142
MGC152281	-0.843898	0.0112252	0.37142
NMT1	0.187963	0.0110883	0.37142
PLXNA2	0.272749	0.0112407	0.37142
PRMT2	-0.353176	0.0111158	0.37142
SETMAR	-0.446114	0.0111436	0.37142
SF3A3	0.215083	0.0109864	0.37142
TXN	0.338477	0.0110745	0.37142
WDR34	0.446176	0.0111876	0.37142
ANXA3	0.424879	0.0118611	0.371842
CYB5D2	0.69695	0.0118494	0.371842
DARS2	0.236604	0.0115406	0.371842
GFRA2	-0.509277	0.0116937	0.371842
ING3	-0.677167	0.0116497	0.371842
IRF1	-0.897233	0.0115268	0.371842
LOC100126544	0.467192	0.0113305	0.371842
LOC100297240	0.25334	0.0118452	0.371842
LOC104968634	-3.32929	0.011899	0.371842
LOC112444921	-0.789419	0.0115179	0.371842
LOC524810	-1.85113	0.0115638	0.371842
LOC781064	0.254476	0.0116606	0.371842
LOC785735	-1.19874	0.0118086	0.371842
MRPL19	0.221288	0.0118825	0.371842
NOC2L	0.377758	0.0113325	0.371842
PPP2R5A	-0.202687	0.011384	0.371842
RPS6KL1	0.24405	0.0117961	0.371842
SEMA5A	-0.503247	0.0118482	0.371842
SEPHS2	0.287012	0.0115968	0.371842
SLC17A7	-0.602289	0.0115998	0.371842
SLC6A6	-0.995232	0.0114233	0.371842
SYNE2	-0.314221	0.0115634	0.371842
TCP1	0.238757	0.0118348	0.371842
MPDU1	-0.264379	0.0121671	0.379326
PLXDC2	-0.591899	0.0122012	0.379496
TTI2	0.419504	0.0122325	0.379581
KBTBD11	-0.626483	0.0123412	0.381039
PDZK1	-1.19779	0.0123658	0.381039
PXK	0.354438	0.0123311	0.381039
LAS1L	0.238528	0.0125314	0.385247
LACC1	-0.394246	0.0126236	0.387184
BMS1	0.294597	0.0127699	0.389209
DYRK1B	-0.328987	0.0128659	0.389209
MLH1	0.349228	0.0127437	0.389209
P2RX5	0.495742	0.012846	0.389209
THY1	-0.47507	0.012836	0.389209
TUBB	0.38585	0.0127861	0.389209
ARMC5	-0.369618	0.0131543	0.391673
BCCIP	0.307356	0.0131485	0.391673
CDK1	0.569183	0.013037	0.391673
IDH3A	0.426967	0.0130297	0.391673
LOC538679	-0.918428	0.0131317	0.391673
LOC783920	-1.0483	0.0130874	0.391673
OSBPL10	-0.33991	0.0130793	0.391673
MTMR9	-0.374788	0.0132372	0.391844
PHB2	0.23503	0.0132488	0.391844
TM6SF1	-0.622997	0.0132094	0.391844
GSTM1	-0.368536	0.0132851	0.392045
AKTIP	-0.216214	0.0134061	0.392794
ATP5MC3	0.271105	0.0133663	0.392794
CRTC1	-0.552865	0.01361	0.392794
EPC1	-0.466589	0.0133853	0.392794
EPG5	-0.332737	0.0135638	0.392794
EVC	-0.662017	0.0136366	0.392794
FBXO30	-0.333098	0.013503	0.392794
LYPD3	-0.249938	0.0134635	0.392794
MED29	0.301118	0.0136053	0.392794
MYO18B	-0.891514	0.0135603	0.392794
SYNRG	-0.361224	0.0136101	0.392794
CARM1	-0.191531	0.0137938	0.393485
CD3G	0.740515	0.0139175	0.393485
HDC	-2.51556	0.0138623	0.393485
ITSN1	-0.336189	0.0137508	0.393485
LOC100847759	-0.654234	0.0139279	0.393485
LOC101902226	-0.722151	0.0137304	0.393485
NFKBIA	-0.328648	0.0138633	0.393485
PTBP2	0.462482	0.0138741	0.393485
SF3B4	0.197657	0.0136905	0.393485
TEX30	0.460492	0.0139621	0.393611
DTNB	-0.367763	0.0140576	0.39379
PUS7	0.373112	0.0140068	0.39379
TSFM	0.323451	0.0140377	0.39379
SLC25A12	0.446525	0.0141333	0.395077
C29H11orf24	0.222054	0.0141689	0.395237
LOC112441457	0.294158	0.0142396	0.395546
PSMD14	0.305051	0.0142264	0.395546
RHOG	-0.22777	0.014366	0.398221
ARAF	-0.213516	0.0145802	0.400283
ASRGL1	0.280842	0.0145838	0.400283
CSF1	-0.329021	0.0146376	0.400283
IFI47	0.706853	0.0145413	0.400283
PABPC1	-0.245149	0.0147123	0.400283
POLA2	0.400992	0.0145977	0.400283
POLR2G	0.201571	0.0144813	0.400283
PRKD1	-0.435377	0.0146792	0.400283
USP12	-0.360309	0.0146854	0.400283
EIF2B3	0.289462	0.0147572	0.400682
TBC1D9	-0.443	0.0148808	0.403211
CSE1L	0.255962	0.0150905	0.404505
CUL7	-0.356833	0.0151727	0.404505
DTYMK	0.389294	0.0150002	0.404505
EDN1	-0.826434	0.0150201	0.404505
LOC101906739	2.4376	0.0151424	0.404505
MID2	-0.438521	0.0151143	0.404505
PARP1	0.297566	0.0150156	0.404505
VRK3	-0.34793	0.015139	0.404505
GINS4	0.402382	0.0153485	0.40482
HDAC1	0.229019	0.0156123	0.40482
LOC101902869	-0.753134	0.0154852	0.40482
LOC101905956	-1.35583	0.0152883	0.40482
LOC101906511	0.471822	0.0154119	0.40482
MRPL15	0.372343	0.0155762	0.40482
MTFP1	0.296166	0.0155819	0.40482
PPP1R14D	-0.268332	0.0153363	0.40482
PTMS	-0.313709	0.0155985	0.40482
RMI2	0.402099	0.0153654	0.40482
SH2D5	1.54446	0.0154289	0.40482
SMPD1	-0.3263	0.0155176	0.40482
TIMM22	0.32765	0.0155285	0.40482
TNPO2	0.211367	0.0154735	0.40482
CCDC9	-0.317479	0.0157379	0.405695
TFAP4	0.484566	0.0157216	0.405695
UQCRC2	0.162298	0.0156842	0.405695
PHGDH	0.356028	0.015874	0.40841
C5H12orf29	0.279169	0.0159588	0.409796
DNAJC7	0.25589	0.0161755	0.409857
KLHL25	0.297102	0.0160648	0.409857
LOC101907835	0.984574	0.0160941	0.409857
LRRC59	0.538829	0.016165	0.409857
PRPF19	0.238599	0.0160447	0.409857
SNRPD3	0.260096	0.0161778	0.409857
SUSD1	0.596434	0.0160789	0.409857
FAM178B	-0.87268	0.0162231	0.410054
TUSC2	0.274378	0.0162474	0.410054
KLF11	-0.411482	0.016436	0.410126
LARP6	-0.650013	0.0162836	0.410126
LOC101909754	-0.559929	0.0163688	0.410126
LSM4	0.226413	0.0164057	0.410126
PNPO	0.359548	0.0164249	0.410126
THRB	-0.504714	0.0164336	0.410126
BAK1	0.313836	0.016712	0.415449
STAT4	-0.912727	0.0166985	0.415449
APCDD1	-0.383856	0.0168487	0.415516
FGFR3	-0.324642	0.0168557	0.415516
GTPBP10	0.319598	0.0167787	0.415516
IGLL1	-2.76761	0.0168804	0.415516
LOC101903868	-1.28844	0.0169656	0.415516
PSMD1	0.261555	0.0169355	0.415516
PUSL1	0.442255	0.0167868	0.415516
RAB30	0.467172	0.0169342	0.415516
AKT1S1	-0.469416	0.0172461	0.419754
C17H4orf46	-0.612944	0.0173806	0.419754
CALM	0.264093	0.0171862	0.419754
COL4A5	-0.429579	0.0172832	0.419754
DAP	-0.20133	0.0174652	0.419754
EPB41L3	0.368345	0.0175156	0.419754
FGFR2	-0.336532	0.0175505	0.419754
GIGYF2	-0.217299	0.0174905	0.419754
GOT1	0.273205	0.0173244	0.419754
MEAF6	-0.296525	0.0175458	0.419754
TAF5L	-0.28939	0.0172048	0.419754
TIMM10	0.536643	0.0175281	0.419754
ZNF384	-0.206022	0.017537	0.419754
FAH	0.518754	0.0177855	0.423328
MTPAP	0.230335	0.0177957	0.423328
SLC25A15	0.55828	0.017751	0.423328
COMT	-0.392302	0.0178792	0.423792
PTPRS	-0.345082	0.0178779	0.423792
PCYT2	0.311769	0.017951	0.424734
ETFDH	-0.324093	0.0181733	0.426347
EXOSC4	0.297471	0.0181662	0.426347
HSPA4	0.273956	0.0180601	0.426347
LOC104970966	0.441371	0.018099	0.426347
MPIG6B	-0.687828	0.018188	0.426347
SYNJ1	-0.299096	0.0182122	0.426347
C14H8orf82	0.375925	0.0183408	0.426778
ERLIN1	0.247362	0.0183402	0.426778
KRT13	-0.535039	0.0183595	0.426778
PPM1K	-0.606753	0.0183137	0.426778
LOC100847700	0.405508	0.0184612	0.428391
ZNF750	-0.280454	0.0185019	0.428585
WASF3	-0.583123	0.0186825	0.432013
ULBP21	0.986404	0.0188095	0.434192
ABR	-0.23699	0.0189557	0.434433
AFMID	0.54619	0.0194422	0.434433
APEX1	0.258108	0.0190756	0.434433
DIS3L2	-0.250278	0.0188655	0.434433
DUSP28	-0.334248	0.0192198	0.434433
HEXB	-0.258551	0.0190838	0.434433
LOC100848091	-0.656834	0.0191464	0.434433
LOC112445001	0.406251	0.0192783	0.434433
LOC112448832	0.347266	0.0194757	0.434433
MFSD6	-0.334143	0.0188972	0.434433
MRPS31	0.288065	0.0192677	0.434433
PIR	-0.339863	0.019241	0.434433
PNRC2	-0.338678	0.0192507	0.434433
RAB7B	-0.275283	0.0193501	0.434433
RBM45	0.226366	0.0194167	0.434433
RRP36	0.239233	0.019137	0.434433
SIRT1	-0.506987	0.0194432	0.434433
SLC31A2	-0.324241	0.0193919	0.434433
UBXN2A	-0.313269	0.0190756	0.434433
WHAMM	-0.227646	0.0193159	0.434433
HAUS3	0.25488	0.0196878	0.434771
LOC100300716	-1.99481	0.019621	0.434771
LOC512672	-0.566055	0.0196165	0.434771
LOC785762	1.05405	0.0196798	0.434771
NRDE2	-0.320569	0.0195596	0.434771
PDXP	0.450568	0.0196808	0.434771
ACOX3	0.591745	0.0197306	0.434992
ACTL6A	0.304622	0.0198256	0.435524
QPCT	-0.630307	0.0198177	0.435524
SSBP1	0.1992	0.0198533	0.435524
EEF1E1	0.329522	0.0200051	0.437406
REXO4	0.392413	0.0199912	0.437406
POP1	0.435693	0.0201411	0.439654
RIMS4	1.16711	0.0201867	0.439925
ARHGAP10	-0.229972	0.0202865	0.43998
RARB	-0.374176	0.0202474	0.43998
SIGMAR1	0.287641	0.0202889	0.43998
BIN3	0.265293	0.020416	0.442014
ASB3	-0.435493	0.0205024	0.44316
DLG2	-0.314979	0.020563	0.443745
FDPS	0.454926	0.0206712	0.445354
NSDHL	0.331672	0.0207749	0.446863
FBLIM1	0.441492	0.0209385	0.447886
LOC107132877	-0.776932	0.0209577	0.447886
LOC614922	0.284478	0.0209093	0.447886
RWDD2B	-0.221726	0.0208948	0.447886
AHSA1	0.316458	0.0214365	0.451386
APLP1	-0.701197	0.0216187	0.451386
GOT2	0.233183	0.0214805	0.451386
LOC100847946	0.230686	0.021529	0.451386
LOC100849050	-0.600166	0.0216301	0.451386
LOC101902754	-1.04432	0.0215129	0.451386
LOC112448082	-1.31237	0.0216665	0.451386
LOC533597	-0.277608	0.0215235	0.451386
LRRC3B	-0.752819	0.0211761	0.451386
NOL7	0.24406	0.0213091	0.451386
PSMC2	0.236164	0.0216364	0.451386
PSMD12	0.229937	0.0215665	0.451386
RASSF7	0.411522	0.0216654	0.451386
S100A14	0.552275	0.0215387	0.451386
SLC5A6	0.407729	0.0215283	0.451386
TIMM9	0.361149	0.021641	0.451386
BRPF3	-0.391079	0.0217772	0.452638
PKNOX1	-0.40948	0.021795	0.452638
MRPL44	0.258965	0.0219852	0.455875
CAMK2D	-0.325856	0.0221556	0.457261
FBXO17	0.385132	0.0221333	0.457261
NOL6	0.395568	0.0221492	0.457261
HINT3	-0.321272	0.0222641	0.458785
KIAA0100	-0.270194	0.0223076	0.458969
HSBP1L1	-0.556873	0.0224571	0.459192
HSPD1	0.373873	0.0224452	0.459192
PLPBP	0.220254	0.0224346	0.459192
UNG	0.36945	0.0223607	0.459192
OASL	-1.47168	0.0225422	0.460222
ANKRD34A	0.737289	0.022586	0.460407
C1QTNF1	-0.305349	0.0227928	0.462185
RANBP9	-0.234887	0.0228127	0.462185
SURF6	0.368894	0.0227721	0.462185
TCEA3	-0.63807	0.0227991	0.462185
ATF3	-0.812189	0.0229695	0.463942
WNK2	0.697991	0.0229658	0.463942
BEX2	0.83363	0.0232722	0.465753
CA13	-0.323903	0.0235394	0.465753
CASTOR2	-0.429917	0.0233986	0.465753
CHAF1B	0.391441	0.0235081	0.465753
DNAJC11	0.151058	0.0232459	0.465753
EHF	-0.223391	0.0233575	0.465753
FAM3D	-0.419652	0.0235513	0.465753
FBXW12	0.464147	0.0234131	0.465753
GRPEL1	0.250291	0.0233629	0.465753
IDH2	0.250241	0.0231865	0.465753
LOC100137989	-0.665742	0.0235237	0.465753
LOC783060	0.510239	0.0233673	0.465753
MED16	-0.20657	0.023462	0.465753
ZNF358	-0.319171	0.0232512	0.465753
INTS6	-0.266508	0.0236062	0.466143
DBR1	0.164562	0.023703	0.467357
CCDC69	-0.499705	0.0238333	0.46784
EGLN3	-0.403786	0.023826	0.46784
THEM4	0.63438	0.0237881	0.46784
PCNA	0.42333	0.0239005	0.467873
PSMA1	0.275515	0.0239057	0.467873
DENND3	-0.297618	0.0239873	0.468778
PHC1	0.423136	0.0240549	0.469408
ARG2	0.740484	0.0241379	0.469456
EEF1AKMT2	0.333069	0.0241991	0.469456
LOC514680	0.578001	0.0241448	0.469456
RB1CC1	-0.184994	0.0241903	0.469456
CGNL1	-0.548158	0.0243084	0.470391
EMD	0.258278	0.0243686	0.470391
LOC112445864	-0.554886	0.0243893	0.470391
LOC112449602	-0.493755	0.0243546	0.470391
NOP58	0.342957	0.0244435	0.47075
ABCB1	-0.444712	0.0245337	0.47098
ACOT7	0.616067	0.0245621	0.47098
C13H20orf194	0.48027	0.0245313	0.47098
IRF7	0.501913	0.0246352	0.4717
KRT78	-0.3829	0.0246836	0.471945
AAAS	0.216883	0.0249707	0.473725
ARHGAP12	-0.315585	0.0249317	0.473725
B3GNT6	-0.570264	0.0249912	0.473725
ELOVL6	0.39796	0.0249764	0.473725
FXYD6	-0.327227	0.0249888	0.473725
LOC104968484	-1.65395	0.0249516	0.473725
ARNTL	-0.280795	0.02505	0.474135
PTRH1	0.425049	0.0250844	0.474135
EIF4A3	0.22925	0.0251238	0.474202
LOC100849681	0.661973	0.0251698	0.474395
ABCB8	0.252204	0.0254393	0.475991
ANK2	-0.331857	0.0257574	0.475991
APOM	-0.379811	0.02561	0.475991
ATG13	-0.31399	0.0253518	0.475991
C14H8orf33	0.326665	0.0254703	0.475991
CDC42BPA	-0.325172	0.0256142	0.475991
DDX49	0.271747	0.0257366	0.475991
PASK	0.470182	0.0256486	0.475991
PELI2	-0.470217	0.025573	0.475991
RAF1	-0.193867	0.0254475	0.475991
RNASEH1	0.292096	0.0257161	0.475991
RNF225	0.633093	0.0255186	0.475991
TIMM10B	0.452234	0.0255946	0.475991
TYMS	0.397015	0.0256839	0.475991
SIRT5	0.27108	0.0258174	0.476434
LOC781100	0.284173	0.0258935	0.477012
THAP1	-0.435911	0.0259206	0.477012
LSS	0.325568	0.0260054	0.477907
TTC9	0.284959	0.0260418	0.477915
CDKN1C	-0.68787	0.0261324	0.478088
KDM4B	-0.258714	0.0261595	0.478088
LOC112448395	-0.452196	0.0261553	0.478088
PUS3	0.220371	0.0263157	0.48028
CNST	-0.422682	0.0267214	0.481758
HTATIP2	0.268546	0.0268456	0.481758
LOC101907117	-1.04597	0.0267616	0.481758
LOC107132431	-0.685936	0.0267961	0.481758
MAF	-0.535842	0.0267601	0.481758
MFSD12	0.455541	0.0268693	0.481758
MRPL43	0.264189	0.0268265	0.481758
NCOR2	-0.254584	0.0265261	0.481758
PARL	0.212767	0.0264696	0.481758
PRMT1	0.247407	0.0265692	0.481758
RGS2	-0.547401	0.0266219	0.481758
SLC46A2	-0.661754	0.0268336	0.481758
SP110	-0.498481	0.0267536	0.481758
CYP27A1	-0.501389	0.0269474	0.481914
FCF1	0.238904	0.0270599	0.481914
FDXACB1	0.343197	0.0269525	0.481914
P3H4	0.349059	0.0270488	0.481914
TSC22D1	-0.213791	0.0270504	0.481914
ARHGEF10L	-0.330274	0.0272195	0.48281
CYP2C18	-0.55014	0.0271907	0.48281
HPCAL1	-0.352295	0.027169	0.48281
RABGAP1L	-0.26727	0.0273607	0.484665
BEX3	0.820862	0.027424	0.485138
WFDC18	-0.552972	0.0275208	0.486201
ANXA1	0.346992	0.0275971	0.486458
CARS2	0.306983	0.0276471	0.486458
LOC107131660	0.731794	0.0276092	0.486458
LOC112442656	-0.33781	0.0276822	0.486458
PLEKHF1	0.815109	0.0277521	0.48704
RNF150	-0.378963	0.027848	0.487946
SSSCA1	0.377327	0.0278774	0.487946
CCT6A	0.277139	0.0282279	0.488597
CEP19	0.282886	0.0282525	0.488597
DNAJC9	0.541259	0.028251	0.488597
GAB2	-0.450919	0.0282562	0.488597
LAPTM5	-0.372404	0.0280539	0.488597
PFDN6	0.203716	0.0282833	0.488597
PPIL3	0.289066	0.028152	0.488597
SLC25A22	0.581762	0.028049	0.488597
TPM4	0.406544	0.0282589	0.488597
TSHZ2	-0.431513	0.0280917	0.488597
CWC27	0.251749	0.0284911	0.490474
CYB5D1	0.352222	0.0286001	0.490474
MRPL2	0.196393	0.0285098	0.490474
NFU1	0.434505	0.0286511	0.490474
RBM12B	0.339929	0.0286175	0.490474
RC3H1	-0.442484	0.0286375	0.490474
ZBTB44	-0.400446	0.0285722	0.490474
OSGEP	0.268863	0.0287654	0.491796
BLM	0.683713	0.0289581	0.492176
LOC101904314	0.367473	0.0289734	0.492176
LOC101905365	0.379116	0.0288927	0.492176
STK35	-0.205621	0.0288859	0.492176
XRCC3	0.603203	0.0289213	0.492176
C3H1orf56	-0.597621	0.0290406	0.49252
PPM1B	-0.255871	0.029068	0.49252
MAN1A1	-0.495372	0.0291168	0.492618
VARS2	0.304633	0.0291481	0.492618
ACRBP	-0.939012	0.0293839	0.493057
OTULINL	-0.33375	0.029346	0.493057
S100A10	0.22938	0.0293418	0.493057
SLC16A5	0.513977	0.0292532	0.493057
TRMT61A	0.487903	0.0293271	0.493057
ZNF774	0.363095	0.0293974	0.493057
LOC101905228	-0.324606	0.0296274	0.49566
PEX19	-0.207265	0.0295935	0.49566
MYADM	0.442314	0.0296673	0.495701
ZDHHC3	-0.117392	0.0297394	0.496281
DBF4B	-0.337807	0.029795	0.496583
NHEJ1	-0.300711	0.0298501	0.496876
ALG14	-0.372501	0.0298947	0.496994
EXOSC5	0.27543	0.0299552	0.497376
CRCP	0.266903	0.0300797	0.498818
ATOH8	0.37211	0.0313334	0.498897
BCL7A	0.333853	0.0310927	0.498897
BOP1	0.327705	0.0317212	0.498897
CALY	-0.605751	0.0315298	0.498897
CENPP	0.610081	0.0314698	0.498897
CERS1	-0.371838	0.0308636	0.498897
CHD6	-0.333271	0.0307949	0.498897
CRAMP1	-0.571751	0.0317935	0.498897
DCAF11	-0.161276	0.0315288	0.498897
FOLR3	-1.1303	0.0318164	0.498897
FOXS1	0.455453	0.0310159	0.498897
IFRD2	0.329041	0.0301578	0.498897
KRI1	0.380428	0.0315095	0.498897
KRR1	0.258157	0.0307473	0.498897
KRT15	-0.550391	0.0316791	0.498897
LAMP1	-0.309167	0.0314757	0.498897
LOC100140586	-0.315689	0.0309801	0.498897
LOC101904590	0.403607	0.0315263	0.498897
LOC112443177	0.222184	0.0301778	0.498897
LOC512953	0.175187	0.0317911	0.498897
LRP11	0.565763	0.0313034	0.498897
NDUFAB1	0.164544	0.0308685	0.498897
OSBPL6	0.585429	0.0307137	0.498897
P3H2	-0.419713	0.0315021	0.498897
PAICS	0.284726	0.0308797	0.498897
PANK4	-0.249494	0.0317177	0.498897
PARK7	0.17523	0.0304682	0.498897
PNO1	0.277645	0.0304681	0.498897
PNP	0.497711	0.0316548	0.498897
PPP1R16B	-0.318468	0.031762	0.498897
PTPRA	-0.226091	0.0308829	0.498897
RAN	0.265108	0.0306899	0.498897
RILP	-1.09457	0.0316253	0.498897
RSPO3	0.840071	0.0305337	0.498897
S100A11	0.43164	0.0317533	0.498897
SCO2	0.30719	0.0308129	0.498897
SDK2	-0.283668	0.0313069	0.498897
SEH1L	0.40932	0.0307164	0.498897
SLC38A2	-0.55292	0.0312349	0.498897
TMEM186	0.330074	0.0304281	0.498897
TOM1L1	-0.147546	0.0316643	0.498897
TRIM65	0.54544	0.0310156	0.498897
TRMT2A	0.364422	0.0314453	0.498897
VNN2	-1.29696	0.0302308	0.498897
WDFY3	-0.304328	0.0304196	0.498897
WDTC1	-0.350114	0.0308082	0.498897
ATP6V1B1	-0.329977	0.0319925	0.499302
DLG5	-0.278991	0.0319831	0.499302
TARS	0.233865	0.031993	0.499302
TENM4	-0.429574	0.0319175	0.499302
PIGP	0.270947	0.0320443	0.499514
LOC614643	0.284354	0.0321849	0.501116
FCHO1	-0.596069	0.032301	0.502333
ZMAT5	0.228606	0.0323778	0.502937
DDX39B	0.291789	0.0324917	0.503954
LOC104976281	-0.651673	0.0325193	0.503954
DAZAP1	0.235239	0.0326079	0.504212
MUSTN1	-0.397339	0.0326476	0.504212
RRP15	0.371133	0.0326882	0.504212
SNUPN	0.282823	0.0326766	0.504212
INO80	-0.233092	0.0328162	0.504425
LOC100847802	0.730208	0.0327531	0.504425
MED22	0.277278	0.0327803	0.504425
LRRC20	0.417279	0.0328604	0.50452
OSGIN1	-0.641526	0.0329244	0.504917
LAMA3	-0.316711	0.032986	0.505277
ATP5F1A	0.159735	0.0330648	0.505315
ERGIC3	-0.23215	0.0330307	0.505315
INVS	-0.235931	0.0331691	0.506137
JMY	-0.302504	0.0331949	0.506137
SRPX	-0.324056	0.0332694	0.506689
PMP22	-0.532914	0.0334226	0.508438
SP6	0.340165	0.0334774	0.508687
CEP152	-0.605144	0.0337538	0.510546
FNDC3A	-0.28121	0.0337205	0.510546
LOC112442086	-2.55508	0.0337166	0.510546
NXPE2	-0.879777	0.0336854	0.510546
APIP	0.237111	0.0339483	0.510861
CYB5R3	-0.207268	0.0339674	0.510861
ERCC6	-0.303175	0.0338947	0.510861
FLCN	-0.295127	0.0338478	0.510861
GPR137B	-0.30413	0.0338561	0.510861
ROM1	-0.37121	0.0340197	0.511067
ATP7B	0.376595	0.0341421	0.512325
ACER1	-0.561999	0.034269	0.513067
GOLGA5	-0.168551	0.0342443	0.513067
CSF1R	-0.28178	0.0343471	0.513656
APOO	0.252759	0.0345379	0.514004
DGCR8	0.158141	0.0344646	0.514004
LOC100335205	-0.863507	0.0344715	0.514004
LOC527068	0.27737	0.0345643	0.514004
SLC7A8	-1.4394	0.0345634	0.514004
NRG2	-0.491302	0.0346436	0.514605
LOC112449063	-0.727273	0.0347222	0.515195
ECE2	0.204391	0.0349942	0.516856
HSD17B10	0.185576	0.0349479	0.516856
RRP7A	0.259271	0.0348759	0.516856
SMPDL3B	-0.675582	0.0350292	0.516856
TMEM201	0.245307	0.0349776	0.516856
EXOC6B	-0.208632	0.0351682	0.51833
CDC6	0.573442	0.035802	0.518829
CSNK1E	0.326274	0.0353952	0.518829
CYP2J2	0.436706	0.0353169	0.518829
DCAF10	-0.209388	0.0359636	0.518829
DDX59	-0.37798	0.0356738	0.518829
GNPAT	-0.203706	0.0359706	0.518829
IRAK2	-0.535211	0.0354378	0.518829
LOC112443479	0.494807	0.0358211	0.518829
LOC614882	0.351168	0.0355634	0.518829
LOC616840	0.666702	0.0352434	0.518829
LOC787057	0.415488	0.0356429	0.518829
LRMP	0.951363	0.0357816	0.518829
LRRC26	-0.36661	0.0359852	0.518829
MYO18A	-0.243634	0.0357684	0.518829
NEMF	0.248067	0.0353973	0.518829
NOLC1	0.360666	0.0355206	0.518829
PLEKHA1	0.410599	0.0354844	0.518829
PPP5C	0.245529	0.0358799	0.518829
RBBP7	0.188193	0.0359562	0.518829
TEDC2	0.347021	0.0357664	0.518829
PPP1R35	0.347289	0.0361458	0.520577
ADK	0.251272	0.0364958	0.522214
FAM53A	0.72994	0.0363883	0.522214
FRK	-0.311125	0.0364737	0.522214
LENG9	0.500171	0.0363289	0.522214
LOC100847947	0.545162	0.036463	0.522214
TGDS	0.25943	0.0363493	0.522214
RNF126	0.397175	0.0365434	0.52233
HPF1	0.206352	0.0366253	0.522374
LOC100847236	0.762074	0.0365902	0.522374
CSRNP2	-0.349743	0.0373366	0.522947
DNAJB12	-0.245059	0.0370918	0.522947
ECHDC2	-0.366673	0.0368095	0.522947
EIF4A1	0.287941	0.0373351	0.522947
ESS2	0.292636	0.0371549	0.522947
EXOC7	-0.221692	0.0373004	0.522947
FDX1	0.226506	0.0373759	0.522947
GPN2	0.259402	0.0367471	0.522947
KBTBD4	-0.302882	0.0372879	0.522947
LOC790312	0.500873	0.0371215	0.522947
MRPS18B	0.193376	0.0369816	0.522947
NCLN	0.301005	0.0370191	0.522947
PYM1	0.314621	0.0369275	0.522947
SCARB2	0.269333	0.0369562	0.522947
SHMT2	0.179843	0.0371301	0.522947
SMARCA2	-0.36114	0.0372534	0.522947
SNRPG	0.213888	0.036864	0.522947
WRNIP1	-0.23741	0.0372272	0.522947
PIAS1	-0.291524	0.0374986	0.524111
EMC8	0.287804	0.037611	0.524574
VBP1	0.222049	0.0375894	0.524574
LOC112445951	-0.295268	0.037681	0.524998
ELMSAN1	0.356902	0.0380083	0.525385
GARS	0.219851	0.0379181	0.525385
LOC510613	-0.615579	0.0379612	0.525385
NDUFA12	0.169858	0.0379919	0.525385
OGFOD2	0.426602	0.038032	0.525385
PRRX1	-0.500602	0.0380656	0.525385
SVIL	-0.411273	0.0378681	0.525385
TADA3	-0.270959	0.0377824	0.525385
ZMPSTE24	0.283526	0.0378034	0.525385
LOC112449302	0.309215	0.038303	0.528112
KXD1	-0.192616	0.03835	0.52821
ATXN7L2	-0.423878	0.0385639	0.528957
FBL	0.234393	0.0385569	0.528957
NUP85	0.201801	0.0385417	0.528957
TMED4	0.203342	0.0385051	0.528957
B4GALT2	0.249209	0.0388596	0.531911
HEXA	-0.248904	0.038828	0.531911
COQ6	0.252673	0.0389158	0.53213
IRS1	-0.356115	0.038998	0.532705
MXRA8	-0.419274	0.039056	0.532947
B2M	-0.477216	0.0391706	0.53347
ZFAT	-0.357331	0.0391748	0.53347
RBM12	0.414284	0.0392258	0.533615
CCDC106	0.402579	0.0393131	0.533707
TMC8	0.314171	0.0393046	0.533707
ADIRF	-0.426126	0.0396712	0.5341
AGRN	-0.367396	0.0402062	0.5341
ARHGEF39	0.4153	0.0412026	0.5341
ARHGEF6	-0.287195	0.0402084	0.5341
C3H1orf123	-0.187253	0.0400624	0.5341
CCDC77	0.665862	0.0401033	0.5341
CD247	-0.597156	0.0413411	0.5341
CDSN	1.09666	0.0405164	0.5341
CHEK1	0.286136	0.0408984	0.5341
COLEC12	-0.369383	0.0410991	0.5341
CWH43	-0.30733	0.0409778	0.5341
DLAT	0.281481	0.0399118	0.5341
DLL4	-0.374376	0.0405006	0.5341
DNAJC15	0.274544	0.04029	0.5341
DNAJC30	0.368363	0.0407911	0.5341
EXO5	0.385408	0.0408991	0.5341
EXOC4	-0.210125	0.040972	0.5341
EXOSC9	0.198086	0.0405079	0.5341
FAM84A	-0.428438	0.0402412	0.5341
FMNL1	-0.442957	0.0408548	0.5341
FOXN3	-0.299885	0.0408389	0.5341
GOLGA4	-0.194497	0.041202	0.5341
HGH1	0.216052	0.0413972	0.5341
INO80D	-0.37463	0.0399269	0.5341
KRT35	-0.813036	0.0414381	0.5341
LAMTOR5	0.1734	0.0414011	0.5341
LIFR	0.706421	0.0398413	0.5341
LOC510193	-0.598905	0.04042	0.5341
LOC615792	0.341746	0.0410254	0.5341
LOC783680	-0.477009	0.0412842	0.5341
LRP8	0.710706	0.0395724	0.5341
MCTS1	0.186101	0.0408723	0.5341
NT5C3B	0.478389	0.0413518	0.5341
NUP160	0.310147	0.0412611	0.5341
P2RX7	-0.574769	0.0407799	0.5341
PELI3	-0.763725	0.0401069	0.5341
PHF19	0.237709	0.0413486	0.5341
REL	-0.450091	0.0413014	0.5341
RNF25	0.26222	0.0410032	0.5341
SAA3	1.37832	0.0401482	0.5341
SNAP47	0.243333	0.0405371	0.5341
SNRPN	0.224681	0.0398268	0.5341
SPI1	-0.417653	0.0402783	0.5341
STAM2	-0.373993	0.0413951	0.5341
TBC1D25	-0.248957	0.039912	0.5341
TMEM268	0.338363	0.0407506	0.5341
TPM3	0.20867	0.0404373	0.5341
TRAP1	0.169988	0.0401772	0.5341
URB2	0.414458	0.0398237	0.5341
XYLT1	-0.57773	0.0407333	0.5341
ZBED6CL	0.623467	0.0400577	0.5341
ZBTB47	-0.433853	0.0408293	0.5341
NDUFB1	0.250069	0.0415194	0.534628
RAE1	0.157261	0.0416062	0.535225
UBE2D4	-0.229392	0.041652	0.535295
ANK3	-0.354487	0.0418157	0.535988
DHRSX	-0.407778	0.0418658	0.535988
DNMT1	0.232086	0.0417923	0.535988
TAF9	0.203937	0.0418677	0.535988
LOC104974758	0.729772	0.042058	0.537904
LIMK2	-0.182893	0.0422558	0.539913
CEP78	0.332562	0.0423049	0.54002
ARL2	-0.172155	0.0425089	0.541181
ATG9A	-0.208585	0.0428825	0.541181
BIN1	0.381248	0.0429269	0.541181
CLSTN1	-0.264641	0.0427905	0.541181
EZR	-0.186475	0.0427364	0.541181
FAM81A	0.383715	0.0426804	0.541181
GLRX5	0.389808	0.0428635	0.541181
LOC100299281	-0.4164	0.0426482	0.541181
METTL16	0.179342	0.0426394	0.541181
MPV17	0.187049	0.0429177	0.541181
PYROXD1	-0.20137	0.0425585	0.541181
TXNRD1	-0.321003	0.0428934	0.541181
WDHD1	0.387356	0.0425645	0.541181
APOA1	-2.10244	0.0431888	0.543056
ATG12	-0.220129	0.0433625	0.543056
CD24	0.617034	0.0433327	0.543056
ESYT3	-0.450782	0.0432815	0.543056
LOC782675	-0.388958	0.0432208	0.543056
LOC789258	0.267624	0.0432984	0.543056
SLC1A5	0.327349	0.0432694	0.543056
GPR68	-0.437546	0.0434506	0.543645
LOC531462	0.32719	0.0435132	0.543915
DNAJB9	-0.442811	0.0435958	0.544434
MRPL28	0.233329	0.0437621	0.545482
PDGFRB	-0.235428	0.0437372	0.545482
ADA	-0.588664	0.0439459	0.54573
LOC520336	-0.328545	0.0439718	0.54573
PPP2R2A	0.143415	0.0439355	0.54573
ZBED1	-0.27877	0.0439879	0.54573
ZNRD1	-0.354561	0.0438301	0.54573
KIAA1614	-0.399217	0.0442146	0.546219
LOC112444843	-0.692138	0.044154	0.546219
MRPS22	0.231502	0.0441609	0.546219
RNASE10	0.639724	0.0442334	0.546219
WDR43	0.250322	0.0442184	0.546219
CUTC	0.229919	0.0443126	0.546687
ADAP1	0.5054	0.0445641	0.547243
CPAMD8	-0.787661	0.0444159	0.547243
LGALS8	0.219896	0.0445106	0.547243
LOC104971388	-0.757745	0.0445503	0.547243
SEC61G	0.285054	0.0445478	0.547243
H2AFZ	0.264797	0.0446577	0.547507
PGM5	-0.280934	0.044674	0.547507
PTOV1	0.305817	0.0447509	0.547507
ROBO1	-0.365713	0.0447437	0.547507
AHCY	-0.321218	0.0451888	0.548856
ARSE	-0.386319	0.0451745	0.548856
C1H21orf91	0.716772	0.0450923	0.548856
DNAJC21	-0.204528	0.0451626	0.548856
EIF4E	0.26234	0.0449767	0.548856
IFI6	0.866612	0.045009	0.548856
LOC789494	-0.4003	0.0451487	0.548856
UHRF1	0.436962	0.0451926	0.548856
PSMB8	-0.448147	0.0452558	0.54912
RBBP6	-0.345258	0.0453748	0.549985
SLC19A1	0.338815	0.0454101	0.549985
KIAA2013	-0.154991	0.0455086	0.550675
ISL1	-0.516756	0.0455575	0.550764
ATG14	-0.261446	0.0457991	0.552333
TERT	0.884561	0.0457698	0.552333
UBA3	0.244687	0.0458124	0.552333
CD74	-0.283283	0.0462182	0.553198
GPR155	-0.329869	0.0461698	0.553198
LOC781988	0.996201	0.0461809	0.553198
PPP2R5C	-0.180112	0.0461429	0.553198
SELENOH	0.298367	0.0459271	0.553198
SFXN2	0.365369	0.0461826	0.553198
SLC6A8	0.153178	0.0460013	0.553198
UBTD2	-0.585117	0.046133	0.553198
AREL1	-0.150479	0.0462725	0.553349
BRD9	-0.167894	0.046618	0.556978
POLR1B	0.265886	0.0467829	0.557942
TMEM184A	-0.370045	0.0467798	0.557942
PPP1R18	0.340776	0.0468844	0.558649
ASCC2	0.248785	0.0470449	0.559701
CASP1	-0.989122	0.0471416	0.559701
ERCC2	0.217956	0.0471052	0.559701
UNK	-0.265459	0.0471287	0.559701
TGIF1	-0.278189	0.047218	0.560106
CS	0.163769	0.0475573	0.562103
NEU4	-1.40134	0.047577	0.562103
PDCD7	-0.215742	0.0475332	0.562103
RNF145	0.316539	0.0475985	0.562103
TIMM50	0.192704	0.0474565	0.562103
PYCR1	0.432292	0.0476584	0.56231
C16H1orf116	-0.345836	0.0478075	0.563567
CHCHD5	0.207438	0.0480697	0.563596
EXOSC3	0.1902	0.0480385	0.563596
HIVEP2	-0.35956	0.0481077	0.563596
LHPP	-0.234389	0.047999	0.563596
POLD1	0.293504	0.0479265	0.563596
PRUNE2	-0.509895	0.0480011	0.563596
ZNF461	0.344129	0.0480604	0.563596
DPP3	0.230848	0.0482817	0.564702
PLD3	-0.245469	0.0483037	0.564702
TCIM	0.482594	0.04833	0.564702
TGFB2	-0.374993	0.0484715	0.565857
NAB2	0.307332	0.0485294	0.566034
INAFM2	0.307433	0.0486379	0.566221
LOC785873	0.19718	0.0488734	0.566221
NIN	-0.326654	0.0488565	0.566221
PSMG2	0.262487	0.0488873	0.566221
RNF2	-0.27104	0.0488314	0.566221
SNRPF	0.312134	0.0487876	0.566221
SYF2	-0.221286	0.0488732	0.566221
TMEM51	-0.203184	0.04883	0.566221
KPNA2	0.336511	0.0490757	0.567907
PVRIG	-1.06781	0.0492213	0.569095
TIMM21	0.191539	0.0493026	0.569537
DUSP3	-0.433784	0.0494331	0.569942
POLR2B	0.180041	0.0495096	0.569942
SLC6A20	-0.480536	0.0494057	0.569942
SMCR8	-0.197287	0.0494718	0.569942
ADGRG1	-0.226869	0.049666	0.570255
CKM	-0.391268	0.0496556	0.570255
LOC100336777	-0.393641	0.0496078	0.570255
ARPC5L	0.174679	0.0501516	0.570419
BLOC1S3	0.415403	0.0499013	0.570419
CCT7	0.196619	0.0504465	0.570419
CD44	-0.197016	0.0499714	0.570419
DCLRE1B	0.285612	0.0504719	0.570419
ELOVL1	0.24756	0.0504982	0.570419
EPS15	-0.303525	0.0498347	0.570419
FAM96B	0.240586	0.0497365	0.570419
GLT8D2	-0.407918	0.0503927	0.570419
GRTP1	0.352857	0.0498996	0.570419
GSTZ1	-0.411375	0.0501322	0.570419
HMCES	-0.199962	0.0498735	0.570419
KIN	0.278362	0.0503732	0.570419
NOP16	0.241497	0.0504426	0.570419
NUP153	0.25781	0.0501881	0.570419
PRAG1	0.299152	0.050081	0.570419
STXBP1	-0.432106	0.0502049	0.570419
TOMM20	0.183453	0.0502963	0.570419
ZFP36	-0.256685	0.050366	0.570419
ATP6V1C2	-0.443501	0.0508262	0.570487
DUS4L	0.244222	0.0508974	0.570487
FOXRED1	0.214445	0.0510091	0.570487
KIF24	0.413023	0.0508294	0.570487
LOC101906364	-0.651017	0.051014	0.570487
LOC613519	0.342904	0.0509132	0.570487
NOC4L	0.300072	0.0510209	0.570487
NPNT	-0.407579	0.0505943	0.570487
PIK3R2	-0.210899	0.0508096	0.570487
STAT2	-0.187691	0.0507663	0.570487
TSR3	0.327525	0.0506482	0.570487
UQCRQ	0.231015	0.0506973	0.570487
BACE1	-0.443663	0.0511191	0.571103
FZD4	0.483814	0.0512413	0.571505
LOC781339	0.787502	0.0511988	0.571505
MTA2	0.229622	0.0512973	0.571648
HEBP2	-0.248673	0.0514865	0.571977
IP6K2	-0.262361	0.0515129	0.571977
LOC100847995	-0.702551	0.0514543	0.571977
LOC104971501	-0.552966	0.0515427	0.571977
LOC781224	-0.304807	0.0514515	0.571977
BBIP1	-0.305907	0.0516843	0.572455
CDKN2A	0.82389	0.0516702	0.572455
RPA1	0.245414	0.0517154	0.572455
CCDC58	0.283026	0.051861	0.573109
SORBS1	-0.333004	0.0518399	0.573109
CAMK1D	-0.537793	0.0519561	0.573131
DCTN1	-0.178752	0.0519927	0.573131
NUDC	0.228483	0.0519525	0.573131
KRBA2	0.483126	0.0521375	0.573891
MTHFD1	0.243958	0.0521916	0.573891
ZNF814	0.747449	0.0521652	0.573891
IL23A	-0.337274	0.0524083	0.574342
LOC616971	0.340412	0.0524148	0.574342
TBC1D31	0.272134	0.0524245	0.574342
TEAD3	-0.183718	0.0524119	0.574342
TSEN34	-0.258004	0.0524494	0.574342
MAGOH	0.182674	0.0524996	0.574418
AP1S1	0.32176	0.0528265	0.574678
CCDC85A	-1.79356	0.0530515	0.574678
DAPP1	-0.495216	0.0528836	0.574678
IPO4	0.269034	0.0528036	0.574678
LOC104969620	-0.549466	0.0527866	0.574678
LSM2	0.213864	0.0530391	0.574678
MON2	-0.193643	0.0530593	0.574678
MYSM1	-0.358707	0.0530872	0.574678
NUP107	0.224561	0.0528564	0.574678
PHACTR4	-0.511808	0.0525732	0.574678
SAT1	-0.27519	0.0527008	0.574678
TNFRSF19	-0.66366	0.0530804	0.574678
UBE2J2	0.15433	0.0529259	0.574678
RWDD4	0.266347	0.0532001	0.57543
AP1S2	-0.275153	0.0534892	0.575443
COMMD3	0.208418	0.0535859	0.575443
DNAJC19	0.213854	0.0535241	0.575443
IFI30	-0.238363	0.053672	0.575443
ITGB5	-0.262952	0.0536791	0.575443
LOC104973781	-0.950243	0.0535431	0.575443
LOC107132300	-0.488304	0.0535458	0.575443
LSM1	0.239392	0.0535798	0.575443
SH2B2	0.893635	0.0535042	0.575443
TWIST2	-0.532821	0.0533376	0.575443
USP5	0.242776	0.0536244	0.575443
SRSF7	0.28608	0.0537596	0.57584
MFSD2A	0.808263	0.0539264	0.577161
LOC101904177	0.325846	0.0539703	0.577164
GALNT12	-0.214153	0.054163	0.578758
MRPL47	0.211829	0.0542711	0.579446
PRRT4	-0.542376	0.0543818	0.58016
TMEM126B	0.223272	0.0544914	0.580862
PA2G4	0.285139	0.0546146	0.581707
CYTH4	-0.539715	0.0547316	0.582288
EXOSC2	0.222894	0.0549768	0.582288
LOC100296627	-1.03633	0.0549533	0.582288
MTG2	0.187909	0.0548952	0.582288
NFYA	0.232786	0.0549472	0.582288
PDSS1	0.267617	0.0548664	0.582288
UTP20	0.383782	0.0548296	0.582288
ARID1B	-0.307339	0.0551199	0.583163
C16H1orf174	-0.212716	0.0551947	0.583163
CAPRIN2	-0.399467	0.0553431	0.583163
COX7B	0.184387	0.0555048	0.583163
EFS	-0.221395	0.0557058	0.583163
ERCC6L	0.521763	0.0554005	0.583163
FAT4	-0.406247	0.0557802	0.583163
FNIP1	-0.38238	0.0556863	0.583163
HSD17B7	-0.194473	0.0558208	0.583163
ITFG2	-0.286316	0.0557683	0.583163
LY6G6C	-0.477818	0.0551641	0.583163
MIXL1	0.713528	0.0554464	0.583163
MRPL30	0.159735	0.0556559	0.583163
RUVBL1	0.242362	0.0552843	0.583163
TAP1	-0.543251	0.0558516	0.583163
TMEM50B	0.211799	0.0554528	0.583163
TMEM87A	-0.244328	0.0558445	0.583163
TMEM87B	1.12637	0.0557107	0.583163
HABP4	-0.414835	0.0560225	0.584027
ZBTB8OS	-0.412922	0.0560001	0.584027
POP5	0.23816	0.0561499	0.584895
RIOX2	0.215783	0.0562614	0.585496
SEMA3F	0.329625	0.0563401	0.585496
SP2	-0.326187	0.0563012	0.585496
SEMA4B	-0.181429	0.0564944	0.586639
HAT1	0.268063	0.0567321	0.587725
MYOC	-0.417429	0.0567252	0.587725
RNF223	-0.401584	0.0567045	0.587725
TAGLN2	0.212256	0.0568351	0.588332
ZNF75D	0.217812	0.056922	0.588772
LETM1	0.193597	0.0570522	0.589658
EVC2	-0.50861	0.0571778	0.589802
HEATR3	0.222819	0.0572442	0.589802
LOC515828	-0.820175	0.0571286	0.589802
RPS6KA5	-0.328399	0.0572106	0.589802
ASF1A	0.315674	0.0573504	0.590098
DNAJC1	0.168601	0.0574011	0.590098
RNASE4	-0.19229	0.0574065	0.590098
DSN1	0.386421	0.0577659	0.59042
LOC101904529	0.537775	0.0578584	0.59042
MAP2	-0.41975	0.0577102	0.59042
RNF144B	0.299135	0.0575683	0.59042
SLX1A	0.402198	0.0578515	0.59042
SNRNP40	0.214662	0.0575797	0.59042
SUPT3H	-0.331198	0.0578834	0.59042
SYT17	-0.320631	0.0577143	0.59042
TMX2	0.155225	0.0578493	0.59042
TSTA3	0.304389	0.0578166	0.59042
PWWP2A	-0.284084	0.057974	0.590434
SNRPC	0.19632	0.0579532	0.590434
TIPIN	0.405033	0.0580647	0.590904
LOC100847119	-1.67953	0.058175	0.591268
TMEM161B	0.30258	0.0582256	0.591268
TMPRSS11E	-0.468851	0.0582551	0.591268
ZBTB8A	-0.504205	0.0582789	0.591268
C25H16orf72	-0.19648	0.0585306	0.592428
CLBA1	0.430384	0.0584998	0.592428
FOXE1	-0.316761	0.058473	0.592428
ZC3H12C	-0.296335	0.0585722	0.592428
ORC1	0.486641	0.0587251	0.593523
SLC41A1	-0.27188	0.0588619	0.594451
LOC100297056	0.298817	0.0590003	0.59464
MYOF	-0.312296	0.0590399	0.59464
NDUFAF4	0.307695	0.0591198	0.59464
OSBPL1A	-0.358773	0.0591948	0.59464
RBM19	0.18149	0.0589861	0.59464
SF3B1	0.22035	0.0591523	0.59464
WTAP	0.225677	0.0591012	0.59464
BCAM	-0.258922	0.0592866	0.594826
C17H12orf65	0.187221	0.0593883	0.594826
MKRN1	-0.224154	0.0593187	0.594826
PAQR4	0.286748	0.0594826	0.594826
SULT1A1	-0.196391	0.0594224	0.594826
TYW1	0.59608	0.0594516	0.594826
RAB2B	-0.232067	0.0595481	0.594987
SFT2D1	0.162643	0.059618	0.594987
SIRPA	-0.25294	0.0596335	0.594987
CHCHD2	0.182011	0.0598706	0.594992
FAM83A	0.699125	0.0597234	0.594992
ITGB2	-0.424705	0.0598891	0.594992
MXRA5	-0.424008	0.0598959	0.594992
RHOQ	0.49048	0.0598369	0.594992
STX17	-0.255345	0.0599112	0.594992
TBX3	-0.4854	0.0599483	0.594992
HNRNPA0	0.219252	0.0600081	0.595101
LARS	0.190062	0.060094	0.595101
WAS	-0.458898	0.0600576	0.595101
MYEF2	-0.595642	0.0601557	0.595267
HRH1	-0.481929	0.0603067	0.595427
NARS	0.183725	0.0602718	0.595427
ZNF852	0.46512	0.0602422	0.595427
LRBA	-0.229947	0.0603842	0.595749
MMP3	1.70476	0.0604704	0.596155
CHFR	-0.201262	0.0605906	0.596896
LOC787269	-0.558305	0.0607775	0.596962
MRPL17	0.223615	0.0607303	0.596962
PDCD4	-0.251536	0.0606569	0.596962
RERGL	-0.539928	0.0607464	0.596962
CTSB	-0.19073	0.0608431	0.59702
SEC63	-0.196682	0.0608735	0.59702
ATPAF2	0.211644	0.0609923	0.597743
LIAS	0.210707	0.0611223	0.598132
SAP25	0.883631	0.0611191	0.598132
RNF6	-0.267923	0.0611924	0.598376
DEPP1	-0.618655	0.0612417	0.598417
BAX	0.159649	0.0614014	0.599219
GNL2	0.178619	0.0614595	0.599219
TKT	0.171121	0.0614529	0.599219
C16H1orf112	0.545479	0.0616052	0.599316
DENND5A	-0.223509	0.0615709	0.599316
EFHB	0.378196	0.0616028	0.599316
CNP	0.268626	0.0618904	0.600031
DSG1	-0.941982	0.0618218	0.600031
LOC112446760	0.609816	0.0619051	0.600031
MAST4	-0.249908	0.0617348	0.600031
POMP	0.14963	0.0617742	0.600031
KCNE4	0.553781	0.0621382	0.601851
ATP5PD	0.179291	0.0622943	0.602922
MRPL1	0.215521	0.062386	0.603368
RAB32	0.296514	0.0625259	0.60384
STX19	-0.390037	0.0624944	0.60384
LOC524771	0.968937	0.0627186	0.604819
SLC25A40	-0.30601	0.0627145	0.604819
COA7	0.354654	0.0627808	0.604979
EMG1	0.317235	0.0628896	0.605586
NCOA5	-0.248074	0.0629634	0.605857
DSP	-0.23432	0.0630663	0.606406
RBM8A	0.148672	0.0631199	0.606482
GJB2	-0.184314	0.0634144	0.607183
KLHDC10	-0.148983	0.0634678	0.607183
KPNB1	0.20625	0.0633304	0.607183
TMEM97	0.264159	0.0634103	0.607183
TNFAIP1	0.279973	0.0633509	0.607183
UTP6	-0.195897	0.0634414	0.607183
LIX1	2.60669	0.0635794	0.607812
C18H19orf33	-0.289799	0.0638956	0.60825
CDC16	0.222926	0.064133	0.60825
DNAJA3	0.158527	0.0640677	0.60825
LOC101904324	-0.379676	0.0642299	0.60825
LOC112441456	0.212517	0.0642598	0.60825
LOC112448791	-1.64041	0.0639846	0.60825
LOC505918	0.337506	0.0641763	0.60825
LRPPRC	0.192672	0.064268	0.60825
RASSF1	0.321903	0.063733	0.60825
RGS5	-0.263711	0.0641471	0.60825
RNF8	-0.200781	0.0640738	0.60825
SLC35D2	-0.268431	0.0641908	0.60825
SOX21	-0.334138	0.0636965	0.60825
TUBB6	0.35935	0.0641929	0.60825
METTL3	0.250114	0.0643835	0.608846
MRPL51	0.17975	0.0644687	0.608846
MTBP	-0.388124	0.064427	0.608846
AEN	0.402707	0.0645496	0.609176
COL6A1	-0.277194	0.0646425	0.609554
PMF1	-0.285736	0.0646818	0.609554
DAPK1	-0.454335	0.0648065	0.609812
IL32	1.06459	0.0648535	0.609812
MELK	0.428732	0.0647769	0.609812
PPP3CA	-0.207568	0.0648932	0.609812
ARSJ	-0.352229	0.0650562	0.610338
HECA	-0.263152	0.0650571	0.610338
RMND1	0.295622	0.0651795	0.610338
RRM2	0.46646	0.0651333	0.610338
SLC16A13	0.418755	0.0651706	0.610338
YWHAZ	0.216496	0.0652535	0.610599
CERS3	-0.705946	0.065661	0.61071
F8	-0.334115	0.0654397	0.61071
KANSL2	-0.299797	0.0657848	0.61071
LEO1	0.202815	0.0656959	0.61071
LOC783461	0.28395	0.0657667	0.61071
MOSPD3	-0.2067	0.0655541	0.61071
NUDT5	0.173138	0.0655887	0.61071
PTRH2	0.215582	0.0658184	0.61071
RCC1L	0.20341	0.065717	0.61071
RPL7L1	0.190732	0.0657939	0.61071
RTL5	-0.31409	0.0654929	0.61071
TENT5C	-0.384732	0.0654513	0.61071
SRSF1	0.27559	0.0660504	0.612434
CYCS	0.298342	0.0663248	0.613278
LOC112443826	-0.508967	0.0663265	0.613278
STAMBPL1	0.296054	0.0662601	0.613278
TTC13	0.228659	0.0663234	0.613278
LSM7	0.185496	0.0664217	0.613301
MCF2L2	-0.48153	0.0664115	0.613301
PEAK1	-0.270948	0.0664973	0.613572
ALDH18A1	0.20268	0.0671735	0.613827
CAPN15	0.411723	0.0669204	0.613827
CGN	-0.255114	0.0671483	0.613827
CPM	-0.365961	0.0669489	0.613827
CSNK1G1	-0.203651	0.0670236	0.613827
DIS3	0.177647	0.0671103	0.613827
GPX2	0.874479	0.0668365	0.613827
KPNA3	-0.539161	0.0670179	0.613827
LAMC2	0.257521	0.0669695	0.613827
LOC786417	-0.43805	0.0668883	0.613827
MRPL12	0.251917	0.0670546	0.613827
P2RY2	-0.619127	0.0666462	0.613827
PINX1	0.402629	0.0666656	0.613827
ZNF296	0.483099	0.0666081	0.613827
ACTN1	0.310835	0.0672421	0.613888
DIMT1	0.253606	0.0673408	0.613888
H2AFJ	-0.228084	0.0677793	0.613888
KMT5A	-0.256665	0.0677825	0.613888
MID1IP1	0.152037	0.0676422	0.613888
MYO1A	1.37219	0.0676944	0.613888
PARD3	-0.254789	0.0677483	0.613888
PLEKHG6	0.554694	0.0677258	0.613888
PRR15L	-0.383974	0.0674813	0.613888
SLC25A30	0.400253	0.0674421	0.613888
WNT4	-0.811294	0.0676952	0.613888
XXYLT1	-0.278814	0.0674392	0.613888
ZNF146	0.201916	0.0673288	0.613888
ADORA2B	0.186203	0.068116	0.614886
BPTF	-0.328799	0.0680264	0.614886
LOC100847554	-0.353919	0.0680935	0.614886
MREG	0.370033	0.0681247	0.614886
VEZF1	0.367928	0.0679616	0.614886
KRAS	0.415922	0.0682766	0.615837
EHD1	0.240024	0.0683676	0.615851
TANC1	-0.194594	0.068371	0.615851
GAR1	0.330599	0.0685246	0.616284
NEK8	-0.421287	0.0684873	0.616284
SYNE3	-0.317567	0.0685587	0.616284
MXD4	-0.295523	0.0686267	0.616477
DCTPP1	0.299309	0.068797	0.617589
ELP3	0.185142	0.0689951	0.61833
PUM3	0.221675	0.0690663	0.61833
SULT1C4	-0.5403	0.068948	0.61833
ZWINT	0.535634	0.0690326	0.61833
WNT7A	-0.378095	0.0691614	0.618764
UPF3A	-0.321029	0.0693241	0.619801
EIF2B2	0.143514	0.0694934	0.620895
LOC101903795	0.418652	0.0695752	0.621207
ATP6AP1	-0.102954	0.0697234	0.622111
GINM1	-0.274106	0.0699237	0.623479
BET1L	0.208253	0.0699737	0.623505
ADCK2	0.213255	0.0700693	0.623937
PKP4	-0.234068	0.0701172	0.623945
PALB2	0.286203	0.0701812	0.624094
AUTS2	-0.239755	0.0703408	0.624637
LOC112445076	-0.24022	0.0704308	0.624637
PSMB4	0.152271	0.0702916	0.624637
ZNF581	0.470647	0.0704182	0.624637
TRAF3IP3	-0.579593	0.0705504	0.625279
POLR3G	0.381305	0.0706092	0.625382
NPC2	-0.151859	0.070752	0.626229
ELMO1	-0.272254	0.0713358	0.629057
IKZF4	-0.372963	0.0714242	0.629057
LOC100298356	0.751623	0.0714514	0.629057
LOC100300510	-0.582169	0.0711749	0.629057
LOC112441944	0.609136	0.0713461	0.629057
SARNP	0.207669	0.0713043	0.629057
SLC38A9	0.441373	0.0714493	0.629057
SLIRP	0.238332	0.0714473	0.629057
CSTF1	0.349327	0.07155	0.629501
OVOL2	-0.259926	0.0715968	0.629501
FAIM2	-1.34086	0.0716524	0.629572
DUSP16	-0.241766	0.0722036	0.630418
EIF4ENIF1	-0.145752	0.0719963	0.630418
ELOVL7	-0.912467	0.0722045	0.630418
LPAR2	-0.33798	0.0722245	0.630418
NIPAL2	-0.199048	0.0720667	0.630418
SRPK1	0.152641	0.0722196	0.630418
STAT6	-0.219523	0.0718142	0.630418
TTC27	0.188611	0.0721575	0.630418
TXN2	0.212908	0.0719694	0.630418
YWHAQ	0.184013	0.0721452	0.630418
PPP1R3D	-0.276088	0.0723233	0.630639
TRIM24	-0.219507	0.072345	0.630639
LOC100850276	-0.735736	0.0724515	0.631152
LOC112442227	-0.432243	0.072614	0.631815
LYZ1	-0.448042	0.072623	0.631815
FECH	-0.236674	0.0726814	0.631909
HMGXB4	-0.270044	0.0727976	0.632504
LOC101907320	-0.476554	0.0728701	0.632718
SCLY	0.42507	0.0729523	0.633018
ACBD6	-0.231198	0.0732452	0.633485
C2CD2	-0.411334	0.0731666	0.633485
CARS	0.225456	0.0732171	0.633485
LTV1	0.317375	0.0730572	0.633485
MTIF2	0.234567	0.0731803	0.633485
EGLN1	-0.285843	0.0735692	0.635333
NIPSNAP2	-0.188932	0.0736027	0.635333
SKP2	0.26045	0.0735472	0.635333
BYSL	0.269909	0.0737184	0.635917
UHRF1BP1	0.272185	0.0737947	0.636161
LOC100141070	1.32704	0.074067	0.637265
NANP	0.255399	0.0740494	0.637265
NEBL	-0.314667	0.0740438	0.637265
USP35	0.529325	0.0742231	0.638194
AKNAD1	-0.678972	0.0743021	0.638458
AP3S1	-0.192704	0.0744034	0.638915
CAD	0.337902	0.0746668	0.639589
MCOLN1	-0.234484	0.0745441	0.639589
MYO9A	-0.247899	0.0745879	0.639589
TUBB3	0.572141	0.074675	0.639589
ARRDC4	-0.339944	0.0747788	0.640064
AIFM1	0.168752	0.0748688	0.640242
LOC514189	0.410593	0.0749446	0.640242
PRSS23	0.238952	0.0749263	0.640242
UBAP2	-0.143455	0.0750545	0.640768
FAM89A	0.225613	0.0752084	0.641558
GRIN1	-0.311732	0.0752822	0.641558
NRBF2	-0.237221	0.075296	0.641558
NXN	-0.277078	0.0753407	0.641558
U2AF1	0.166799	0.0754161	0.641788
SPN	-0.291706	0.0754882	0.641988
GM2A	-0.460444	0.075731	0.642009
KRTCAP3	0.282777	0.0756085	0.642009
LOC112444342	0.643474	0.0757813	0.642009
LRFN1	0.434145	0.0756829	0.642009
RERG	-0.357261	0.0757466	0.642009
RUNDC3B	-0.428977	0.0756048	0.642009
NDN	0.418158	0.0760447	0.643829
ACOX2	-0.34851	0.0775252	0.644747
ANP32A	0.274998	0.0769466	0.644747
CEACAM1	-0.608503	0.0777705	0.644747
CEBPB	0.248997	0.0771171	0.644747
CEMIP	-0.532767	0.0775833	0.644747
DDX20	0.196704	0.0767825	0.644747
DLG3	-0.181712	0.0774086	0.644747
DYNLT1	-0.177888	0.0764515	0.644747
EIF3B	0.212558	0.0768464	0.644747
EPCAM	-0.245982	0.0768633	0.644747
ERCC5	-0.234711	0.0775537	0.644747
FBP2	-0.428259	0.0774394	0.644747
GAB1	-0.187985	0.0765428	0.644747
GADD45A	0.218356	0.0777719	0.644747
GLIPR1	-0.429925	0.0775009	0.644747
GSC2	-0.326105	0.0766634	0.644747
HSPB1	-0.23067	0.0777678	0.644747
KCTD2	-0.229718	0.0767711	0.644747
LAMB1	-0.286978	0.07671	0.644747
LOC100847825	0.471763	0.0772515	0.644747
LOC112446758	0.884273	0.0774518	0.644747
LOC615112	0.370715	0.0767798	0.644747
MBIP	0.204855	0.0772429	0.644747
MPZL1	0.273482	0.0778076	0.644747
OARD1	0.295347	0.0771931	0.644747
PARVA	-0.243516	0.0777841	0.644747
PDK4	-0.446714	0.0776519	0.644747
PRKCA	0.444847	0.0777291	0.644747
PTPN21	-0.217574	0.0776604	0.644747
SLC6A9	-0.162315	0.0764728	0.644747
SNRPE	0.200326	0.077152	0.644747
TRMT10C	0.264226	0.0765967	0.644747
ZC3H7A	0.176524	0.0777724	0.644747
ZMYND19	0.270846	0.0764779	0.644747
BRD2	-0.205714	0.077875	0.644902
DGCR6L	-0.329442	0.0781371	0.645057
DNASE1L2	0.644528	0.0780531	0.645057
LOC101904344	0.772649	0.0781028	0.645057
SMN2	0.280772	0.0779923	0.645057
TMEM171	-0.347392	0.0779443	0.645057
CLEC12A	-0.891634	0.0782032	0.645201
NCOA6	-0.227916	0.0783135	0.645543
PPP1R3E	-0.231914	0.0783422	0.645543
EIF4EBP1	0.265026	0.078705	0.646241
FAM214A	-0.302282	0.0785449	0.646241
LOC100848357	-0.277412	0.0790608	0.646241
LOC101906286	-0.454224	0.079055	0.646241
LOC504548	-0.906054	0.0789472	0.646241
LOC534520	0.216664	0.0790101	0.646241
RABGEF1	-0.238033	0.0785823	0.646241
RSL24D1	0.162857	0.0787995	0.646241
SEC31A	-0.227287	0.0788555	0.646241
SH3BP2	0.274644	0.0790484	0.646241
VDAC3	0.212271	0.0785182	0.646241
ZNF394	-0.208141	0.0789937	0.646241
ZNF770	0.226188	0.0789471	0.646241
ANKRD13A	-0.17402	0.0792376	0.646525
CES4A	-0.38203	0.0792702	0.646525
CLDN7	0.452356	0.0793864	0.646525
MRPL24	0.163292	0.0793134	0.646525
SNCAIP	-0.460356	0.0793847	0.646525
SS18L2	0.192855	0.0793884	0.646525
CCL20	-1.03964	0.0795759	0.646531
GRAMD4	0.328687	0.0795844	0.646531
PTPRZ1	-0.304839	0.079565	0.646531
RTF1	-0.205759	0.0795425	0.646531
CFAP126	-0.397697	0.0797185	0.647224
WDR24	0.26149	0.0798204	0.647655
MAMDC2	0.895416	0.0799653	0.648318
MAP2K4	-0.186369	0.08	0.648318
FOSL2	-0.261085	0.0801541	0.649089
IGF2BP3	0.741535	0.0802421	0.649089
TMEM229B	-0.865292	0.0802162	0.649089
CCNT1	-0.522751	0.0803219	0.649338
CLCC1	-0.49109	0.0803994	0.649568
CPLANE2	0.389008	0.080486	0.649871
SPRYD3	0.195023	0.0806065	0.650448
LOC100462699	-4.59805	0.0808577	0.650889
MRPL20	0.283303	0.0808419	0.650889
SEL1L	-0.227351	0.0808479	0.650889
SLC35E4	0.533745	0.080826	0.650889
ESCO1	-0.16429	0.0810038	0.651123
ISCU	-0.186736	0.0810117	0.651123
LOC104970908	0.264843	0.0810341	0.651123
CYB561D2	-0.39361	0.0814184	0.651446
EPHB2	-0.265937	0.0813124	0.651446
FSTL3	0.454479	0.0812344	0.651446
KCTD1	-0.168638	0.0814066	0.651446
NUP214	-0.198221	0.0812522	0.651446
TPRG1	-0.576203	0.081386	0.651446
ZNF217	0.261469	0.0812116	0.651446
COX11	0.158342	0.0818158	0.652794
ECSCR	-0.258025	0.081641	0.652794
LOC112448743	-0.736139	0.0818458	0.652794
LYNX1	-0.420086	0.0819318	0.652794
NUDCD1	0.174628	0.0817651	0.652794
TSR1	0.243781	0.0817053	0.652794
ZNF202	-0.36262	0.0819079	0.652794
ALPK3	-0.532782	0.0819933	0.652892
LCOR	-0.300447	0.082246	0.65451
EDIL3	-0.89565	0.0823991	0.654515
FLAD1	0.33413	0.0823874	0.654515
PRPS1	0.238719	0.0823575	0.654515
TXNDC17	0.24182	0.0824442	0.654515
LOC112445863	-0.578126	0.0827418	0.656091
TACC1	-0.242827	0.0827335	0.656091
ASMTL	0.208656	0.0832712	0.656361
ATRNL1	0.731125	0.0830969	0.656361
COG5	0.175474	0.0830312	0.656361
EPPK1	0.451719	0.083145	0.656361
LOC784522	-0.381637	0.0830383	0.656361
MIF	0.203808	0.082867	0.656361
SH3D19	-0.282417	0.0832286	0.656361
UBC	-0.216754	0.0832096	0.656361
ZDHHC7	0.151045	0.0830519	0.656361
ZNF3	0.236738	0.0829334	0.656361
EIF3I	0.156872	0.0834118	0.656488
LOC781736	5.12409	0.0835306	0.656488
PAPLN	-0.315949	0.0835313	0.656488
RAB37	0.622597	0.0835072	0.656488
SCUBE2	-0.571959	0.083535	0.656488
ADGRG6	-0.413356	0.0841829	0.656623
ADH5	0.259638	0.084832	0.656623
ANKRD50	-0.368056	0.0848271	0.656623
BRPF1	-0.184676	0.0836715	0.656623
C18H16orf70	-0.204848	0.0843015	0.656623
CEBPA	0.290534	0.0848407	0.656623
CFL1	0.197432	0.0847081	0.656623
CXCR4	-0.33166	0.0845156	0.656623
DDX46	0.216398	0.0839208	0.656623
DKC1	0.22639	0.0847112	0.656623
HLX	-0.350111	0.0846757	0.656623
LOC101904849	-0.384322	0.0846403	0.656623
LOC112441472	0.623769	0.0839832	0.656623
LOC615278	-0.217125	0.084611	0.656623
LSM3	0.17817	0.0841187	0.656623
MFAP4	-0.262782	0.0847747	0.656623
NUDT13	-0.348668	0.0839048	0.656623
PGP	0.317823	0.0846846	0.656623
PRSS27	-0.455898	0.0846624	0.656623
PWP2	0.284148	0.0837866	0.656623
RHBDL2	-0.161312	0.0847061	0.656623
SRSF3	0.261287	0.0843164	0.656623
SUCLG1	0.126108	0.0837656	0.656623
SYMPK	0.207409	0.0848143	0.656623
TBC1D20	-0.147041	0.084741	0.656623
TRADD	0.269886	0.0843038	0.656623
FAM83E	0.634325	0.0849604	0.656655
LOC112448446	0.640123	0.0849934	0.656655
MAP2K5	-0.181666	0.084955	0.656655
C3H2orf54	-0.466484	0.0850686	0.656853
GFM1	0.200727	0.0852452	0.657067
NFKBIZ	-0.569303	0.0852142	0.657067
ZC3H11A	-0.161819	0.0851634	0.657067
CAMTA1	0.191184	0.0856086	0.657723
DGUOK	0.232268	0.0855855	0.657723
GPX1	-0.196408	0.0855402	0.657723
PSMC4	0.166225	0.0855722	0.657723
QPCTL	-0.185688	0.085628	0.657723
TSPAN18	-0.346594	0.0855355	0.657723
CRISP3	-1.11272	0.085857	0.65882
KMT5B	-0.218161	0.0858704	0.65882
ABHD8	0.2455	0.0862227	0.659312
ANGPTL4	0.336065	0.0866801	0.659312
ATP5IF1	0.163496	0.0866032	0.659312
CA4	0.42179	0.08681	0.659312
CCND1	0.372891	0.0860273	0.659312
CD37	-0.391336	0.0863043	0.659312
DDRGK1	-0.184902	0.0864398	0.659312
ERRFI1	-0.38788	0.0868891	0.659312
FUNDC2	-0.121212	0.0863925	0.659312
GGA2	0.189454	0.0869296	0.659312
HRAS	0.198437	0.0869021	0.659312
KIAA0825	-0.439913	0.0860414	0.659312
LOC112442619	-0.602983	0.086878	0.659312
NCSTN	-0.185096	0.0866899	0.659312
NLGN2	-0.264043	0.0868037	0.659312
PTER	-0.351774	0.0863104	0.659312
RASA2	-0.341286	0.0866079	0.659312
SLC25A3	0.141924	0.0863934	0.659312
SNRNP35	-0.369928	0.0869121	0.659312
URAD	-0.466776	0.0867077	0.659312
ANKLE1	0.531866	0.0871046	0.660143
PDXK	0.171591	0.0871829	0.660143
PHACTR1	-0.48995	0.0871887	0.660143
PSMD2	0.14562	0.0874204	0.660868
SRSF10	0.182159	0.087434	0.660868
TCTN2	0.447184	0.0874024	0.660868
C3H1orf226	-0.449588	0.0879431	0.661267
ELL2	-0.274566	0.0878401	0.661267
FANCI	0.423598	0.0876703	0.661267
FBXW11	0.270754	0.0880359	0.661267
MYO5B	-0.18923	0.087902	0.661267
OGDH	-0.197486	0.0880146	0.661267
SPTAN1	-0.19564	0.0877052	0.661267
SUFU	0.34561	0.087636	0.661267
TMEM241	0.31871	0.0879333	0.661267
TUBB4B	0.243346	0.0878857	0.661267
ZNF599	-0.309829	0.0877446	0.661267
LOC783202	0.232595	0.088125	0.661562
JUNB	-0.264405	0.0882292	0.661969
C23H6orf226	-0.188187	0.088389	0.662793
PIBF1	0.258457	0.0884671	0.662933
ZNF444	0.404637	0.0885077	0.662933
BICD2	-0.198163	0.0886086	0.663074
DUS1L	0.220684	0.0887345	0.663074
PRMT9	0.179455	0.0887768	0.663074
TTC39A	1.10744	0.0887144	0.663074
WNT3A	-0.214331	0.0887623	0.663074
ADIPOR1	-0.139509	0.0898441	0.664881
ATP6V0D1	-0.156862	0.0897483	0.664881
CD3E	-0.520189	0.0893372	0.664881
CDT1	0.364754	0.0892477	0.664881
FAM198A	-0.361951	0.0894901	0.664881
LETMD1	0.180045	0.0895137	0.664881
MCEE	0.333805	0.0898718	0.664881
MPV17L2	0.270648	0.0897039	0.664881
MTHFR	0.4132	0.0895688	0.664881
POMK	0.16508	0.0895219	0.664881
RAC2	-0.259505	0.0897318	0.664881
RNF135	-0.209318	0.0894849	0.664881
RPUSD2	0.223472	0.0891875	0.664881
SIK3	-0.188948	0.0898438	0.664881
TATDN3	0.254847	0.0893118	0.664881
TUBA1B	0.248731	0.0894448	0.664881
USP28	-0.18948	0.0898557	0.664881
NRBP1	-0.150511	0.089986	0.664924
PHOSPHO2	-0.229939	0.0900517	0.664924
PLPP1	-0.176216	0.0901046	0.664924
SFMBT2	-0.537254	0.0899848	0.664924
SIGLEC10	0.573441	0.0901285	0.664924
CCND2	0.283391	0.090353	0.665982
HYKK	-0.421209	0.0903792	0.665982
PHLDB3	0.222495	0.0904228	0.665982
ANAPC15	-0.205346	0.0905911	0.666137
AS3MT	0.266341	0.0905745	0.666137
UBR1	0.290955	0.0905947	0.666137
MRPL46	0.16186	0.0907087	0.666237
SOCS4	0.242952	0.0907062	0.666237
GPR143	0.478005	0.0908961	0.667078
LRRK1	-0.217589	0.090924	0.667078
ADAMTSL2	0.542215	0.0914882	0.667349
DUS2	0.221846	0.0914461	0.667349
GNL3	0.395626	0.091395	0.667349
LOC533307	0.250495	0.0915039	0.667349
MGMT	-0.260707	0.0912654	0.667349
MPEG1	-0.292845	0.0913101	0.667349
NDUFAF2	0.263764	0.0911226	0.667349
REXO2	0.161993	0.0912953	0.667349
SERPINE1	0.3906	0.0915149	0.667349
TRMT6	0.295193	0.0910823	0.667349
UBXN11	0.515059	0.0914488	0.667349
FAM43A	-0.329345	0.0916558	0.667355
TAF11	0.179769	0.0916668	0.667355
VIM	-0.181354	0.0915736	0.667355
EIF6	0.163263	0.0917987	0.667861
KLK10	-1.06299	0.0918371	0.667861
LOXL4	0.516864	0.0919159	0.668067
LAMC3	-0.244711	0.0919916	0.668251
CCDC51	0.207553	0.0920773	0.668423
LOC100848484	0.348086	0.0921163	0.668423
CPSF3	0.140868	0.0922813	0.668785
LOC781989	0.314089	0.0923176	0.668785
WDR70	0.145781	0.0922451	0.668785
CBL	-0.197289	0.0925465	0.66898
COQ8A	-0.310889	0.0924085	0.66898
MED4	0.221243	0.092488	0.66898
SLC23A1	-0.341852	0.0925098	0.66898
ENO1	0.244026	0.0926788	0.669571
ABCC9	0.361993	0.0934272	0.669947
ANO6	-0.328914	0.0936408	0.669947
CALM2	0.161517	0.0935081	0.669947
DDX5	0.228912	0.0928944	0.669947
EIF3A	-0.131461	0.0934109	0.669947
FUCA2	-0.266334	0.0932973	0.669947
HINT1	0.154008	0.0933475	0.669947
HSPA14	0.167086	0.0934347	0.669947
LOC100848339	-0.320783	0.0934433	0.669947
LOC101905668	0.293885	0.0930714	0.669947
MDM2	-0.215453	0.0930929	0.669947
OPHN1	-0.221743	0.0931157	0.669947
PAX8	0.511158	0.0931893	0.669947
PLEKHJ1	0.344633	0.0935648	0.669947
PSMC6	0.145056	0.0936052	0.669947
SELENOT	-0.207828	0.0930537	0.669947
SH2D4A	-0.468753	0.0934472	0.669947
SNX1	-0.163976	0.0930834	0.669947
GRAMD1B	-0.404646	0.0937238	0.66995
MYH11	-0.187721	0.0937424	0.66995
CCDC155	-1.15596	0.0939021	0.670368
POLR2I	0.176743	0.0938978	0.670368
BARX2	-0.432243	0.0948654	0.672274
BCL7B	-0.214522	0.094407	0.672274
CBX7	-0.41677	0.0948164	0.672274
CUX1	-0.232473	0.0944467	0.672274
CYBA	-0.410534	0.0944305	0.672274
DDX21	0.264894	0.0949302	0.672274
EIF2B4	0.166872	0.0949279	0.672274
KCTD12	-0.306398	0.0945863	0.672274
LOC789733	0.336706	0.0944701	0.672274
NET1	-0.181898	0.09491	0.672274
PDCL3	0.19443	0.0945369	0.672274
PDPR	-0.216471	0.0942559	0.672274
PPAN	0.380712	0.0947944	0.672274
TOP3A	0.233348	0.0947521	0.672274
WWP1	-0.210319	0.0947721	0.672274
CHP2	-0.296678	0.0951552	0.673507
ATP13A1	0.173698	0.0953717	0.674297
CASC4	-0.152461	0.0955646	0.674297
SERINC3	-0.212446	0.0955716	0.674297
SHH	0.610186	0.095572	0.674297
UACA	-0.237645	0.0955541	0.674297
UBALD2	-0.229723	0.095486	0.674297
IL17A	-1.28664	0.0957243	0.674905
SLC25A37	0.346911	0.0957601	0.674905
MLEC	0.168978	0.0958425	0.675127
PPP1R11	-0.175213	0.0959411	0.675462
RRP12	0.19588	0.0960913	0.67616
TUBB2A	0.375827	0.0962111	0.676644
DHRS11	0.243482	0.096399	0.677606
DPM1	0.13109	0.0964721	0.677647
SLC39A10	0.34299	0.0965072	0.677647
APBB1	-0.349206	0.0966494	0.677771
GAA	-0.202591	0.0967183	0.677771
LOC101902301	0.257736	0.0968317	0.677771
LOC511531	-0.886727	0.0967498	0.677771
TOPBP1	0.208079	0.0967834	0.677771
USP32	-0.216355	0.0966451	0.677771
A2ML1	-0.252644	0.0970647	0.678752
ALDH2	0.309983	0.0972443	0.678752
CDK5RAP1	0.12951	0.0971034	0.678752
GLP1R	-0.374115	0.0972792	0.678752
MAP3K21	-0.282699	0.0972136	0.678752
RAB3A	0.446974	0.097178	0.678752
ADD3	-0.50284	0.0974882	0.67878
CASC3	-0.181111	0.0974508	0.67878
NDUFV2	0.120489	0.0973426	0.67878
ZFC3H1	-0.27172	0.0974464	0.67878
ATG4D	-0.217143	0.0977049	0.678862
C5H12orf4	0.252845	0.0975954	0.678862
ISM1	-0.347973	0.0976467	0.678862
TSPAN15	0.390128	0.0976598	0.678862
B3GALT4	-0.395187	0.0981778	0.678944
CCDC174	-0.181865	0.0981664	0.678944
CES2	-0.716294	0.0979463	0.678944
DPP9	0.208169	0.0981117	0.678944
FBXL4	-0.346982	0.0981018	0.678944
LATS2	-0.228677	0.0981262	0.678944
LOC104972290	-0.53347	0.0979623	0.678944
PLP2	-0.165221	0.0979831	0.678944
UFC1	-0.171979	0.0980136	0.678944
OAS1Y	0.993797	0.0982956	0.679404
HSF2	0.230089	0.0983882	0.679689
HEYL	0.284946	0.0984519	0.679775
SPINDOC	0.397088	0.0985917	0.680386
CDK4	0.147209	0.098827	0.681045
DHRS1	0.349412	0.098782	0.681045
SSBP2	-0.230425	0.0988414	0.681045
ERC1	0.207622	0.0989418	0.681343
IGF2	-0.480728	0.0989875	0.681343
CBX5	0.938107	0.0999476	0.682377
LBP	-0.393321	0.0995937	0.682377
LOC100848405	-0.464541	0.0994966	0.682377
LOC101907017	-0.541238	0.0993724	0.682377
LOC107132302	0.292038	0.0998993	0.682377
LOC112447842	-0.715572	0.099606	0.682377
MBNL3	-0.286512	0.0994916	0.682377
MMP28	-0.371915	0.09975	0.682377
NT5C	0.276869	0.0999617	0.682377
PROSER2	-0.427	0.0995412	0.682377
PSMB9	-0.437916	0.0992043	0.682377
PWWP2B	0.281814	0.0995674	0.682377
SLAIN2	-0.23624	0.0998244	0.682377
SPDL1	0.523666	0.099954	0.682377
XPO1	0.223517	0.0997066	0.682377
ZBTB22	-0.252932	0.0999344	0.682377
SLC2A11	0.364295	0.100023	0.682441
IDH1	-0.340441	0.100095	0.68249
LOC100296952	0.281404	0.100133	0.68249
ASB12	0.437654	0.100299	0.6827
PPEF1	-0.36594	0.100315	0.6827
TIGAR	-0.356051	0.100318	0.6827
DBNDD2	0.348301	0.100647	0.68283
LOC112446693	-0.821856	0.100487	0.68283
NUMA1	-0.235314	0.100611	0.68283
PFKL	0.190982	0.100555	0.68283
TBCD	0.143998	0.100424	0.68283
TMEM109	0.236077	0.100607	0.68283
PRDX1	0.250398	0.100749	0.683174
WBP4	-0.197645	0.100823	0.683324
ZNF329	0.182642	0.100942	0.683782
ANAPC5	0.166451	0.10103	0.683786
DHX15	0.191443	0.101097	0.683786
EPB41L4B	-0.359352	0.101047	0.683786
BOLA1	-0.195412	0.101402	0.685149
LOC107132175	-0.606291	0.101386	0.685149
C25H16orf54	-0.454874	0.101551	0.685454
IL2RB	-0.644142	0.101509	0.685454
KIAA1755	-0.435635	0.101703	0.686006
VIRMA	-0.0919005	0.101736	0.686006
C22H3orf62	0.416324	0.101802	0.6861
AJUBA	-0.192134	0.103055	0.686349
ALKBH8	0.243083	0.102693	0.686349
BLMH	0.132377	0.103274	0.686349
COPS6	0.15016	0.102237	0.686349
EIF2S3	-0.177902	0.102268	0.686349
FADS6	-0.295055	0.102147	0.686349
GOLGB1	-0.161913	0.103194	0.686349
HNRNPR	0.206673	0.103091	0.686349
JAG1	-0.256226	0.102753	0.686349
KAT8	-0.188358	0.103244	0.686349
MUC13	-3.0748	0.102564	0.686349
NAA10	0.201477	0.102355	0.686349
NDUFA1	0.116904	0.103148	0.686349
NDUFA2	0.214286	0.102706	0.686349
NFIX	-0.471198	0.103255	0.686349
NSUN6	0.237376	0.102139	0.686349
NUB1	-0.169755	0.10246	0.686349
PEG3	-0.425039	0.102306	0.686349
PPARA	-0.733326	0.102806	0.686349
PSMB2	0.131988	0.102131	0.686349
PSMD7	0.154723	0.103289	0.686349
PTRHD1	-0.283709	0.102897	0.686349
RASSF4	-0.405793	0.102125	0.686349
RBM14	0.191058	0.102961	0.686349
RDH12	0.745996	0.102528	0.686349
SDF4	-0.155106	0.102197	0.686349
TANC2	-0.277304	0.103231	0.686349
ZC3H7B	-0.167193	0.102783	0.686349
CHAF1A	0.28157	0.103399	0.686733
APMAP	0.237733	0.10352	0.686818
PCID2	0.216102	0.103619	0.686818
THAP6	-0.266444	0.103588	0.686818
YTHDF1	0.152025	0.10349	0.686818
[truncated: 12,195 more rows]

## Sheet: (B) Canadian Population
Gene	log2 Fold Change(L vs H)	P-value	Adjusted P-value
TECR	0.546699	1.5307e-08	0.000199052
PAMR1	3.69331	6.76914e-08	0.00044013
ATP6AP1	0.491033	2.23619e-07	0.000721595
LOC100848775	-1.16649	1.96153e-07	0.000721595
LOC101905033	-1.80334	3.32942e-07	0.000721595
TUBA4A	0.561766	2.87219e-07	0.000721595
EGLN3	0.400045	1.7524e-06	0.00189902
LOC107133289	-1.08872	1.18954e-06	0.00189902
LOC112444184	-2.36218	1.42563e-06	0.00189902
PLP2	0.368175	1.48378e-06	0.00189902
SH3BGRL3	0.447865	1.63079e-06	0.00189902
ZDHHC5	0.345915	1.09959e-06	0.00189902
LOC112447918	-6.02124	2.46805e-06	0.00213964
LYPD3	0.491011	2.43623e-06	0.00213964
SH3GLB2	0.542545	2.19452e-06	0.00213964
RPS15	0.398082	2.95713e-06	0.00240341
HGS	0.367793	3.84966e-06	0.00294476
LOC104976804	-0.995658	4.70435e-06	0.00339863
LOC112442429	-5.06714	5.92223e-06	0.0040533
PSMB5	0.39628	8.65479e-06	0.00562735
RHOG	0.540981	1.70273e-05	0.010544
LOC104968522	-1.0153	1.82997e-05	0.0108168
SH3GL1	0.310034	2.05816e-05	0.0112472
SLC35D1	-0.602903	2.07577e-05	0.0112472
NBEAL1	-0.549962	2.37421e-05	0.0118747
TMEM54	0.700926	2.3423e-05	0.0118747
LOC112448168	-2.28254	2.49703e-05	0.0120264
CCDC66	-1.08339	2.92178e-05	0.0131017
MYL12A	0.306894	2.89675e-05	0.0131017
MAN2B1	0.479104	3.34911e-05	0.014049
PRR5	0.607797	3.30941e-05	0.014049
DCUN1D4	-0.558338	3.55193e-05	0.0144342
LOC104971374	-0.983427	3.82267e-05	0.0146556
ZNF750	0.406366	3.83182e-05	0.0146556
PSMB6	0.440083	4.02379e-05	0.0149501
DNM2	0.282001	4.42319e-05	0.0159776
MTERF2	-0.758409	4.66864e-05	0.0164084
DNAJB1	0.416953	4.89022e-05	0.0167348
TMSB10	0.621477	5.51454e-05	0.0183874
YBX3	0.304336	5.66047e-05	0.0184022
HSF1	0.394534	6.38624e-05	0.0202553
MAPK1	0.425823	6.7909e-05	0.0210259
NUDT12	-0.555535	7.25694e-05	0.0219463
HSPB1	0.448929	7.67007e-05	0.0226685
LOC104970663	-1.00187	8.25374e-05	0.0238515
YPEL3	0.667815	8.49492e-05	0.0239407
ZNF146	-0.582545	8.71282e-05	0.0239407
ZNF24	-0.493714	8.83692e-05	0.0239407
CAPNS1	0.354699	0.000124095	0.0280383
LOC101901948	-0.867424	0.000115571	0.0280383
LOC112446779	-0.76236	0.000115126	0.0280383
LY6G6C	0.501479	0.000112131	0.0280383
MALL	0.410753	0.000107455	0.0280383
MEGF11	-1.47357	0.000116627	0.0280383
MYADM	0.539236	0.000122185	0.0280383
PPIP5K2	-0.425651	0.00012149	0.0280383
PPP1CA	0.318888	0.000125055	0.0280383
ZDHHC3	0.278892	0.000112899	0.0280383
BAG6	0.30691	0.000129464	0.0280592
SPCS3	-1.80922	0.000128095	0.0280592
LOC112441605	-1.02287	0.000133991	0.0280826
MAZ	0.400627	0.000132724	0.0280826
SREBF2	0.299487	0.000136051	0.0280826
CLPTM1	0.329558	0.000147726	0.0288252
LOC100848030	0.479371	0.000148515	0.0288252
PLBD2	0.430967	0.000148145	0.0288252
TTN	-1.73126	0.000145562	0.0288252
GABARAP	0.37657	0.000154082	0.029466
MBOAT7	0.548532	0.000156548	0.0295036
LOC112443250	-3.12087	0.000160597	0.0298343
ASB3	-0.635627	0.000172573	0.0303262
CEACAM19	0.547616	0.000168466	0.0303262
LOC101906565	-0.662977	0.00017225	0.0303262
LOC112444652	-3.11943	0.000167028	0.0303262
ATR	-0.762831	0.00018888	0.0312961
CFL1	0.347558	0.000193287	0.0312961
CLHC1	-0.926035	0.000197345	0.0312961
GCC2	-0.361781	0.000181711	0.0312961
ODF2L	-0.787403	0.000193541	0.0312961
PIBF1	-0.823975	0.000187758	0.0312961
RC3H1	-0.354676	0.000186491	0.0312961
ZCCHC2	-0.612368	0.000195104	0.0312961
MIER1	-0.39479	0.000207422	0.0322828
PIK3C2A	-0.386632	0.000208532	0.0322828
NAA30	-0.390584	0.000212161	0.0324581
LOC107132473	-1.60548	0.000231576	0.0338724
RPL12	0.627788	0.000227567	0.0338724
TLE4	-0.417418	0.000231824	0.0338724
UBA52	0.316279	0.000226339	0.0338724
CNIH1	-0.442211	0.000234582	0.0338945
RPL18A	0.283515	0.000239897	0.0342816
AGPAT2	0.44693	0.000245188	0.0346568
LOC100848724	-1.01458	0.000270908	0.0369644
PRPF8	0.228499	0.000272884	0.0369644
TMEM147	0.434421	0.000269865	0.0369644
UACA	-0.541818	0.000270106	0.0369644
TMSB4X	-0.318816	0.000298771	0.0400538
CCDC186	-0.45385	0.000314565	0.0417409
MED27	0.558627	0.000325377	0.0427395
LLGL2	0.373968	0.000333374	0.0429228
PKM	0.359189	0.000333255	0.0429228
LOC112444932	-1.56373	0.000337155	0.0429839
ABHD17A	0.475906	0.000353752	0.0445082
PHPT1	0.519611	0.000355956	0.0445082
SLC25A39	0.350249	0.000363921	0.0450707
GOLGB1	-0.280087	0.000370604	0.0454654
CEP57L1	-1.02505	0.000393925	0.0465691
RAB25	0.341457	0.00039179	0.0465691
RUVBL1	0.416604	0.000386697	0.0465691
UBE2V1	0.311962	0.00039053	0.0465691
APBB2	-0.404156	0.000403224	0.0468172
TMEM175	1.19016	0.000402327	0.0468172
ATRX	-0.448444	0.000407521	0.0468973
KRT14	0.726953	0.000414674	0.047302
LOC107132775	-2.41124	0.000428259	0.0480381
RGS5	-1.04491	0.000428516	0.0480381
KCNC4	0.318785	0.000446056	0.0495771
NPTXR	-1.52068	0.000454807	0.0497001
RAB5B	0.269231	0.000454683	0.0497001
KAT2B	-0.335699	0.000468875	0.0508104
ACTB	0.324823	0.00048013	0.0516001
LOC783260	-0.820602	0.00049324	0.0525745
EFNA3	0.771822	0.0005195	0.0531935
FRK	-0.949706	0.00050456	0.0531935
LOC112444972	-1.36936	0.000515933	0.0531935
NDUFS7	0.449981	0.000514675	0.0531935
STXBP5L	-2.11886	0.000517495	0.0531935
CACUL1	-0.264871	0.000538431	0.0534486
LCORL	-0.745994	0.000537571	0.0534486
LOC100300095	-0.601817	0.000536176	0.0534486
LOC616200	0.45311	0.000531251	0.0534486
RPL23A	0.312563	0.000575082	0.0562284
TMEM259	0.236222	0.000574962	0.0562284
PSMD5	0.345479	0.000587748	0.0570379
LOC100847180	-0.608192	0.000601971	0.057559
USP48	-0.32044	0.000598784	0.057559
TPI1	0.315591	0.000627083	0.0595225
DSTN	0.32348	0.000635278	0.0598634
RPS2	0.29578	0.000661911	0.0619244
C7H5orf30	-0.546101	0.000671726	0.0623938
LOC112441629	-3.18879	0.000695827	0.064174
IQCB1	-1.13199	0.000710137	0.0645778
PKP3	0.349141	0.000706042	0.0645778
FBXO16	-1.49035	0.000751318	0.0662832
GNB1	0.257362	0.000746053	0.0662832
KDR	-0.966242	0.000754377	0.0662832
LOC112444209	-0.45094	0.000736442	0.0662832
WDFY1	0.410658	0.000741763	0.0662832
CPNE8	-0.346912	0.000777116	0.0675365
LOC100848668	-1.0869	0.000779028	0.0675365
SLC25A36	-0.495108	0.00079576	0.0685302
LOC104971363	-3.49543	0.000834223	0.0704153
LOC112442610	-2.78463	0.000839309	0.0704153
PRKACA	0.372377	0.000838763	0.0704153
ZBTB26	-0.915284	0.000838586	0.0704153
LOC112446680	6.98583	0.000853463	0.0706907
TUBB	0.383172	0.000848049	0.0706907
ADAM15	0.347252	0.000880234	0.072339
CDC37	0.310778	0.000895615	0.072339
DAG1	0.286338	0.000891333	0.072339
PCDH17	-2.3442	0.000887753	0.072339
MINDY2	-0.937925	0.000966657	0.0772459
RPS16	0.294211	0.000968247	0.0772459
LOC104972888	-1.39521	0.000975891	0.077381
JUNB	0.496674	0.000987833	0.0776435
S100A11	0.651065	0.000997113	0.0776435
VPS13D	-0.213298	0.000996125	0.0776435
BLNK	0.525099	0.00104043	0.0778427
CD59	-0.680212	0.00106141	0.0778427
CEP290	-0.749434	0.00103792	0.0778427
CSNK1G2	0.370198	0.0010245	0.0778427
EID3	-0.813848	0.00106458	0.0778427
GPATCH2L	-0.330174	0.00105776	0.0778427
IFT172	-0.970613	0.00108946	0.0778427
LOC101905723	-2.66663	0.00108246	0.0778427
LOC112442814	-1.36694	0.00105973	0.0778427
LOC112442854	-2.23215	0.00108028	0.0778427
LOC112444960	-1.87716	0.00107601	0.0778427
LOC112446495	-1.90469	0.00104025	0.0778427
POLDIP2	0.355333	0.00105627	0.0778427
SHISA5	0.401402	0.0010209	0.0778427
ZNF131	-0.496708	0.00108351	0.0778427
CISD2	-0.657547	0.00112624	0.0786149
LOC101905593	-0.975436	0.0011232	0.0786149
LOC112449613	-2.7158	0.00114259	0.0786149
MTF2	-0.667883	0.0011326	0.0786149
PPP2R1A	0.305922	0.00114127	0.0786149
SNRPG	-0.359957	0.00112256	0.0786149
VARS	0.453765	0.00113766	0.0786149
SNX2	-0.332565	0.00115275	0.0788967
CD2AP	-0.280862	0.00119749	0.0799894
DANCR	-0.838446	0.00120272	0.0799894
DSG4	-1.14122	0.00120365	0.0799894
HK1	0.315003	0.0011895	0.0799894
LOC112442972	-2.27228	0.00119782	0.0799894
PKP1	0.355553	0.00120981	0.0799894
ZFYVE1	-0.4305	0.00121177	0.0799894
FPGT	-0.634955	0.00123958	0.0812156
SDHB	0.262507	0.00124284	0.0812156
FANCM	-0.519509	0.00125166	0.0813828
CLIC3	0.428538	0.00126674	0.0819538
YIPF4	-0.457363	0.00130674	0.0841231
LOC112441897	-1.85013	0.00132051	0.0841761
LOC112447731	-0.955614	0.00131573	0.0841761
ALPK3	-0.995366	0.00134766	0.0850726
VPS54	-0.351497	0.00134293	0.0850726
NDUFS8	0.418543	0.00135652	0.0852185
LOC101903232	-1.12923	0.00136371	0.0852582
WDR1	0.255905	0.00138296	0.086048
KARS	0.220505	0.00142367	0.0878362
SERINC1	-0.305685	0.00142521	0.0878362
ZNF638	-0.324052	0.00144835	0.088841
LOC101907053	-2.00511	0.00147288	0.0899218
SLC16A4	-3.75541	0.00148223	0.0900698
COL4A3BP	-0.283927	0.00149987	0.0905165
LOC112444382	-1.76105	0.0015035	0.0905165
LOC101904078	-1.23691	0.00153065	0.0913052
LOC112446875	-2.28727	0.0015277	0.0913052
PJA2	-0.259092	0.00154366	0.0916612
MINK1	0.309445	0.00158971	0.0939666
ALPK1	-0.997253	0.00161123	0.0946719
ATMIN	-0.417473	0.00161621	0.0946719
ACTN4	0.314819	0.00162754	0.0949081
ZNF292	-0.413119	0.00166592	0.0967125
LOC112446111	-1.96824	0.00167491	0.0968024
CENPS	-0.488191	0.0016869	0.096878
ZNF260	-0.68568	0.00169112	0.096878
SCNN1A	0.564347	0.0017025	0.0971023
C3H2orf54	0.632776	0.00171978	0.0972349
SUCLG2	-0.267963	0.00171798	0.0972349
RPL35A	-0.331444	0.00173968	0.0979341
FGD6	-0.464314	0.0017501	0.0980959
NSFL1C	0.282197	0.00176791	0.0986693
SERPINB8	0.533872	0.0017817	0.099014
ARAF	0.454315	0.00180998	0.0992689
LOC101904701	-0.725287	0.00180601	0.0992689
RPL36	0.281889	0.00180156	0.0992689
SRM	0.778175	0.00181683	0.0992689
LOC112448378	-0.905571	0.00182476	0.0992851
PAPLN	-0.631406	0.00186441	0.10102
B4GALNT3	0.380463	0.00187952	0.101416
TAPBP	0.431128	0.00189648	0.101909
GTF3C2	0.365392	0.00190815	0.102007
TUBB4B	0.386343	0.001914	0.102007
GPS1	0.315415	0.00196018	0.103199
NKPD1	0.441736	0.0019483	0.103199
SLC26A2	-0.816468	0.00195917	0.103199
CYB561	0.460527	0.00201878	0.105009
G2E3	-0.550331	0.002014	0.105009
LOC100848405	-1.57051	0.00200394	0.105009
GOT2	0.264117	0.00204245	0.105817
LOC112444653	-1.68769	0.0020789	0.107278
ACER2	-0.5681	0.00217537	0.109341
CCT7	0.313427	0.00215084	0.109341
CSTB	0.241765	0.00216982	0.109341
EBP	0.443492	0.002225	0.109341
EDAR	-0.46301	0.00221342	0.109341
KXD1	0.411117	0.00220808	0.109341
LOC100847951	-2.68456	0.00220799	0.109341
LOC112448928	-1.48099	0.00213507	0.109341
SF3B1	-0.274898	0.00213639	0.109341
SLC2A1	0.476254	0.00220412	0.109341
TPRA1	0.46135	0.00218974	0.109341
TTLL12	0.295913	0.00217119	0.109341
UPK3B	-0.846234	0.0022282	0.109341
ALOX15B	0.504134	0.002257	0.109925
ZFC3H1	-0.414226	0.00225564	0.109925
ETHE1	0.340226	0.00228427	0.110838
ASB2	0.460368	0.0023124	0.111786
TMEM263	-0.718629	0.00232268	0.111867
AKAP11	-0.261272	0.00233706	0.112144
GNB2	0.321353	0.00236595	0.113113
PGAM1	0.339113	0.00238906	0.1138
SLC44A2	0.356749	0.00240078	0.113941
LOC100848941	-0.874823	0.00245634	0.115733
RBM15	-0.591893	0.00245254	0.115733
LOC782525	0.448127	0.00246695	0.115813
LOC101907941	-0.718441	0.00248508	0.115828
TBC1D32	-1.31578	0.00247974	0.115828
HCFC1	0.293868	0.00250293	0.116243
ETNK1	-0.391147	0.00252547	0.116873
CENPE	-0.711056	0.00256111	0.11727
LOC101906045	0.30646	0.00254485	0.11727
LOC112442254	-0.664236	0.00255566	0.11727
LOC101904121	-0.55524	0.00261414	0.119278
ALCAM	-0.680704	0.00272431	0.1205
ATP6V0D1	0.332278	0.0026556	0.1205
BANF1	0.31451	0.00268576	0.1205
CAP1	0.177563	0.00269712	0.1205
CPLANE1	-0.476839	0.00269514	0.1205
LOC101905979	-0.409145	0.0026962	0.1205
LOC112444644	-3.99641	0.00272022	0.1205
NUDT9	-0.382388	0.00270146	0.1205
PPP1R13L	0.377377	0.00272345	0.1205
LRRC8A	0.40341	0.00275089	0.121263
FAR1	-0.333194	0.00276774	0.121593
PLAGL2	0.484221	0.00277832	0.121647
CBX5	1.01755	0.00289717	0.123149
CHD9	-0.345182	0.00289093	0.123149
CLIC1	0.335198	0.00289252	0.123149
CRYBG3	-0.304404	0.00288519	0.123149
CSNK2B	0.338037	0.00289402	0.123149
LOC104976274	-1.16984	0.00282342	0.123149
LTBR	0.324668	0.0028475	0.123149
NFXL1	-0.735721	0.00289784	0.123149
UNC93B1	0.554506	0.00284116	0.123149
KRT6A	0.411211	0.00292568	0.12331
LOC104973739	-0.975179	0.00291659	0.12331
LOC112442867	-1.48961	0.00293008	0.12331
ENO1	0.457293	0.00299723	0.124351
LOC101904796	-0.40345	0.00303101	0.124351
LOC112446039	-2.32839	0.00297041	0.124351
LOC112448058	-0.791361	0.00304089	0.124351
PPP1CB	-0.376729	0.00303972	0.124351
SMTNL2	0.572168	0.00303753	0.124351
THOC7	-0.778348	0.00302141	0.124351
UBR5	-0.256873	0.00300382	0.124351
ZBTB7A	0.230036	0.00298156	0.124351
MARCH6	-0.248631	0.00307017	0.125155
C7H5orf46	0.558673	0.00309491	0.125522
LOC539705	-0.934984	0.00309847	0.125522
TKT	0.299041	0.00311072	0.125627
DGKE	-0.555627	0.00321482	0.127068
ESCO1	-0.503031	0.00319888	0.127068
FGD4	-0.379853	0.00316785	0.127068
LOC104972724	-1.02473	0.00320259	0.127068
UBE2M	0.290644	0.00320532	0.127068
VASN	0.603896	0.00316531	0.127068
YTHDC2	-0.521599	0.00320468	0.127068
RAB5C	0.298759	0.00324758	0.127974
MAP4	0.259864	0.00330476	0.128668
RNPEPL1	0.351051	0.00330432	0.128668
SENP7	-0.653708	0.00329892	0.128668
SH3BP4	0.414822	0.00329503	0.128668
ADAM20	-1.1848	0.00334009	0.129403
LOC112447762	-1.09345	0.00334354	0.129403
ARHGAP5	-0.280564	0.00335707	0.129541
ACAA2	-0.465724	0.00341971	0.130597
CARNS1	0.443704	0.00344628	0.130597
FAM13A	-0.493695	0.00345474	0.130597
LOC112447845	-1.75852	0.00344031	0.130597
PLEK2	0.296299	0.00342644	0.130597
SIRT6	0.400677	0.00341224	0.130597
YTHDC1	-0.306128	0.00340024	0.130597
SYNE2	-0.388116	0.0034686	0.130741
EVI5L	0.325229	0.00349927	0.131516
NES	-1.17681	0.00351188	0.131609
LOC112444655	-1.38302	0.00352367	0.131672
LOC100848407	-1.52258	0.00360399	0.134287
CCDC97	0.33368	0.00364716	0.135185
LOC104972443	-0.979422	0.00367292	0.135185
NAPA	0.352621	0.00365774	0.135185
PGLYRP3	0.469223	0.00368005	0.135185
SLAIN2	0.437893	0.003666	0.135185
FAM208A	-0.339599	0.00369995	0.135533
DNAH12	-0.722871	0.00373511	0.136437
SLC29A1	0.346279	0.00377148	0.136614
SSR4	0.283763	0.00375779	0.136614
ZKSCAN5	-0.394461	0.00376707	0.136614
LOC112445001	-0.530666	0.00380386	0.137404
CS	0.268187	0.00384236	0.138203
MUC16	-1.3173	0.00384723	0.138203
GUK1	0.302281	0.00398329	0.142276
SHKBP1	0.263086	0.00397917	0.142276
SPATA2L	0.674171	0.00399344	0.142276
CLMN	-1.00621	0.00402797	0.142945
RUFY2	-0.603583	0.0040485	0.142945
TEAD3	0.339728	0.00405619	0.142945
TIE1	-2.28937	0.00403589	0.142945
JUP	0.26171	0.00408042	0.143259
LOC107131652	-1.23914	0.00408712	0.143259
C29H11orf54	-0.499623	0.00413095	0.144406
LOC112446860	-1.73141	0.0041565	0.144545
SHARPIN	0.602238	0.00415717	0.144545
ANXA1	0.371036	0.00420973	0.145982
LOC107131710	-0.990391	0.00425462	0.145982
SLC5A3	-0.419701	0.00425322	0.145982
USP24	-0.217891	0.00425288	0.145982
VWF	-0.412293	0.0042387	0.145982
CEP95	-0.55078	0.00427415	0.146266
PLCXD2	-0.822486	0.0043051	0.146938
B3GNT3	0.559746	0.00435385	0.147058
CNOT11	0.488199	0.00433727	0.147058
EIF5A	0.295716	0.00434753	0.147058
MUC6	-2.68205	0.0043257	0.147058
CLTB	0.285483	0.00440715	0.148004
DHX57	-0.456748	0.00440052	0.148004
MAP3K2	-0.308694	0.004416	0.148004
MAGEF1	-0.67391	0.00444311	0.14853
TMEM63B	0.264575	0.00447581	0.14924
LOC112446480	-4.14553	0.00449647	0.149545
COL10A1	-1.18098	0.00454555	0.149673
PAXBP1	-0.548201	0.00452698	0.149673
SCP2	-0.257808	0.00451932	0.149673
SLC25A17	0.416479	0.00454635	0.149673
LOC101906607	-0.798188	0.00457602	0.150269
HIVEP3	-0.446584	0.0045883	0.150293
LOC101905876	-1.17786	0.0046269	0.150365
LOC112448163	-1.7392	0.00464831	0.150365
MXRA8	0.909432	0.00463072	0.150365
SENP2	-0.320251	0.00461507	0.150365
UBE2L3	0.303348	0.00464399	0.150365
HNRNPH1	-0.316933	0.00473916	0.151793
HOMER2	0.295578	0.00472929	0.151793
LOC112449629	4.21474	0.00472339	0.151793
PRDX3	-0.304923	0.00471549	0.151793
LOC112444904	-1.00514	0.00477067	0.152427
RAP1GAP	0.418943	0.00479462	0.152817
LOC104972855	-1.15317	0.00483949	0.15387
LOC100848315	-0.596541	0.00485258	0.15391
ZFP36	0.434765	0.00486669	0.153982
GPI	0.276124	0.00489353	0.154455
LOC101903301	0.28447	0.00492489	0.155
LOC101905343	-0.825043	0.00493465	0.155
LOC101902360	-1.17888	0.00497949	0.155713
MRPL37	0.262362	0.00498127	0.155713
PSMD3	0.257769	0.00499937	0.155885
REXO5	-1.02152	0.00501076	0.155885
CARM1	0.355641	0.00517485	0.159087
HIGD2A	0.332311	0.00515093	0.159087
LOC104974530	-0.68732	0.00513603	0.159087
LOC112449523	-1.38567	0.00514937	0.159087
ZDHHC21	-0.545169	0.00516444	0.159087
ZCCHC6	-0.328752	0.00519069	0.159197
PIKFYVE	-0.453246	0.00523264	0.160106
C16H1orf115	-1.34036	0.00526061	0.160208
SMARCB1	0.341404	0.00524833	0.160208
LOC112443530	-2.46128	0.00529134	0.160518
LOC112448776	-0.924502	0.00529545	0.160518
SLTM	-0.326389	0.00535529	0.161954
PLRG1	-0.293825	0.00536977	0.162015
CAPZB	0.250988	0.00539425	0.162377
EIF3B	0.316301	0.00544437	0.163507
SYCP2	-2.37584	0.00546908	0.163871
MSN	0.464507	0.0054968	0.164323
PIK3CA	-0.369108	0.00554031	0.165243
LOC107131253	0.299205	0.00557948	0.166031
NR3C1	-0.413806	0.00562572	0.167025
LOC112448770	-1.21343	0.00565981	0.167575
PLCD1	0.227411	0.00567002	0.167575
LOC107132348	-2.72319	0.00569923	0.168056
STAP2	0.365619	0.00571519	0.168145
LOC100848011	-0.691704	0.00575978	0.169075
LOC112443149	-2.12162	0.00578413	0.169223
LOC112444964	-1.58261	0.00579085	0.169223
EIF6	0.262604	0.00581059	0.169419
PRSS48	-0.767719	0.00586011	0.1701
RNF146	-0.405943	0.00585506	0.1701
COBL	0.654722	0.00589334	0.170209
HMGA1	0.296523	0.00588783	0.170209
LOC101906171	-2.65651	0.00590311	0.170209
FAM3A	0.634751	0.0059536	0.171285
ZNF75D	-0.441963	0.00597075	0.171399
ARMT1	-0.730609	0.00604705	0.17285
DYNLL2	-0.32236	0.0060725	0.17285
FAM133B	-0.60499	0.0060672	0.17285
LOC112441677	-0.792081	0.00609564	0.17285
TMEM121B	0.734152	0.00608872	0.17285
TRMT10A	-0.67654	0.00610107	0.17285
BNIPL	0.325323	0.0061411	0.17323
LOC104970537	-0.609487	0.00613947	0.17323
BHLHE40	0.364798	0.00616836	0.173622
LOC112447190	-1.0194	0.00621194	0.174095
MUC20	0.69235	0.00621008	0.174095
AP2M1	0.244244	0.00625735	0.17499
ARID4A	-0.514619	0.00629213	0.17521
SUCLA2	-0.309997	0.00629152	0.17521
DYNLRB1	0.380272	0.00634744	0.175622
LOC112442805	-1.43144	0.00632584	0.175622
MET	-0.278937	0.00634184	0.175622
CCDC191	-1.14538	0.00636206	0.175652
ERBB3	0.29488	0.00645885	0.176543
KDF1	0.497822	0.00644496	0.176543
LOC112442865	-1.28296	0.00644979	0.176543
MTMR4	-0.265278	0.00646219	0.176543
ST6GALNAC6	0.595274	0.00645116	0.176543
ZNF277	-0.544333	0.00654959	0.178555
WDR83OS	0.302717	0.0065956	0.179433
RIC1	-0.326442	0.00668438	0.180954
RPAP2	-0.525007	0.00667461	0.180954
TRMT13	-0.470521	0.00669325	0.180954
GPX1	0.297035	0.00675774	0.181941
LOC112442866	-1.28025	0.00675701	0.181941
ZNF93	-0.62715	0.00677746	0.182095
ATP1A1	0.221757	0.00686267	0.182964
GPATCH2	-0.397736	0.00684099	0.182964
LOC528802	-0.776216	0.00686296	0.182964
RPL10	0.254394	0.00686609	0.182964
MAPK10	-3.94337	0.00688512	0.183096
KIAA1109	-0.329893	0.006945	0.184088
TAP2	0.857001	0.00695074	0.184088
CNOT6	-0.323189	0.00698088	0.184137
RHOA	0.191598	0.00697819	0.184137
WBP2	0.35076	0.00702911	0.185033
CLPTM1L	0.31994	0.00710998	0.185774
LOC112448933	-1.55554	0.00707693	0.185774
SBNO2	0.342333	0.00711437	0.185774
USP45	-0.519426	0.00711387	0.185774
ELOVL7	2.37556	0.00716254	0.185827
PAQR3	0.375136	0.00718785	0.185827
PCSK6	0.311887	0.00717388	0.185827
SHB	0.469834	0.00718675	0.185827
VDR	-0.722443	0.00713279	0.185827
CDRT4	-0.771035	0.00720538	0.18591
RPS5	0.286868	0.00723722	0.186362
IRS2	0.525712	0.00726128	0.186581
UBE2F	0.427442	0.00727443	0.186581
SMIM5	0.487954	0.00729345	0.186701
C7H19orf25	0.586496	0.00744996	0.189276
ECSIT	0.356757	0.00748415	0.189276
EIF4H	0.233392	0.00746911	0.189276
KIF20B	-0.80958	0.00746458	0.189276
MIPOL1	-0.740076	0.00749595	0.189276
PUS10	-0.553143	0.00742576	0.189276
SLC25A6	0.310333	0.0074127	0.189276
ANKMY2	-0.417954	0.00755754	0.189428
CPEB4	-0.285291	0.007549	0.189428
MOSPD3	0.496732	0.00753245	0.189428
RB1	-0.319681	0.00757342	0.189428
TRIM52	-0.597246	0.00757479	0.189428
ETAA1	-0.513848	0.00762006	0.189443
LOC112445999	-0.649494	0.00762751	0.189443
SLF1	-0.476532	0.00760541	0.189443
ZRANB2	-0.3598	0.00763367	0.189443
TMEM141	0.492388	0.00765063	0.189503
SNU13	0.268214	0.00766925	0.189603
NSRP1	-0.438076	0.00769946	0.189628
RAB27B	0.356141	0.00769382	0.189628
ALDH16A1	0.351463	0.0078256	0.189941
ALDOA	0.223606	0.00782391	0.189941
ATP6V1F	0.305109	0.00784078	0.189941
C10H14orf1	0.806165	0.00787119	0.189941
CCDC88A	-0.577202	0.00775831	0.189941
FOCAD	-0.228817	0.00787283	0.189941
LOC101904435	-0.461195	0.00777544	0.189941
R3HCC1L	-0.500446	0.00784366	0.189941
SEPT5	0.388083	0.00777304	0.189941
TARDBP	-0.352295	0.0078575	0.189941
TTBK2	-0.534773	0.00781803	0.189941
LOC101906433	-1.14822	0.0078877	0.189948
LOC104973551	-0.81898	0.00797383	0.191313
MYL12B	0.328903	0.00796853	0.191313
MTPAP	-0.307824	0.00799119	0.191376
CCNT2	-0.442929	0.00802987	0.19169
HSBP1L1	-0.456438	0.00803375	0.19169
DLGAP4	0.380601	0.00805355	0.19181
IMPDH2	0.291042	0.00807738	0.19192
LOC112449591	-0.81184	0.0080877	0.19192
LYPD2	0.500278	0.00823405	0.194683
PLCG2	-0.586347	0.00823001	0.194683
LOC112444539	-1.71038	0.00827747	0.195354
CCDC18	-0.480084	0.00832264	0.19571
RAB7A	0.291559	0.00831489	0.19571
PARP14	-0.759467	0.0083423	0.195818
ENY2	-0.342028	0.00836465	0.195989
C11H9orf16	0.439388	0.00848591	0.196005
IL22RA1	0.696639	0.00845562	0.196005
LOC104968476	-0.602952	0.00844124	0.196005
LOC504773	0.766748	0.00840887	0.196005
PHTF2	-0.794801	0.00842706	0.196005
ROCK2	-0.272041	0.00847576	0.196005
TFE3	0.319157	0.0084579	0.196005
VIM	0.426581	0.00846307	0.196005
TAF10	0.365391	0.00854166	0.196943
PSMD8	0.283328	0.00858452	0.197232
RSF1	-0.348056	0.00858425	0.197232
EML6	-0.583758	0.00862085	0.197369
LOC100336368	-0.758016	0.00861989	0.197369
EPSTI1	-1.72344	0.00866009	0.197919
FNIP1	-0.411134	0.00869632	0.198398
CAPG	0.657513	0.00876605	0.198799
LOC100300896	-0.858796	0.00873289	0.198799
NECTIN2	0.329522	0.00876546	0.198799
PPP2R3A	-0.296444	0.00877593	0.198799
SHMT2	0.301547	0.00879032	0.198799
MANBAL	0.378381	0.00886392	0.199769
SERPINB5	0.316878	0.00885039	0.199769
HDGF	0.276839	0.00891937	0.199978
HIF3A	-1.49432	0.0088992	0.199978
LOC112444340	-1.07459	0.00891071	0.199978
AMFR	0.235479	0.00896952	0.200041
C28H10orf99	0.375089	0.00894118	0.200041
LOC112448528	-1.10807	0.0089837	0.200041
SLC39A11	0.54821	0.00897511	0.200041
ANKRD50	-0.329375	0.0090428	0.200328
SYT11	-1.83432	0.00903183	0.200328
ZFP57	-1.12332	0.00904279	0.200328
LOC510362	-0.432631	0.0090666	0.200514
PSMB3	0.273252	0.00911373	0.201214
KIAA0825	-0.749858	0.00914479	0.201557
IMPG2	-0.699485	0.00918441	0.202088
ACTR1A	0.228581	0.0093378	0.203945
GCLM	-0.444959	0.00936817	0.203945
GDI1	0.30149	0.0093413	0.203945
KRT6B	0.347778	0.00928704	0.203945
LOC112441602	-0.860201	0.0093786	0.203945
LOC112446702	-0.864078	0.00936083	0.203945
WNK4	0.466547	0.00936884	0.203945
RAPGEF5	-0.278831	0.00941402	0.204374
IDS	0.216551	0.00947895	0.205099
LOC101907342	-1.33616	0.00946983	0.205099
USP49	-0.91614	0.00949745	0.205157
AGFG1	0.173491	0.00957738	0.205922
LOC107131840	-2.84002	0.00954907	0.205922
LOC112445961	-1.18338	0.00959922	0.205922
MUC19	-2.34712	0.00962482	0.205922
STX17	-0.569816	0.00958668	0.205922
ZNF654	-0.407219	0.00962784	0.205922
LOC112446113	-1.3097	0.00968527	0.206215
LOC112447427	-1.4517	0.00968913	0.206215
PFN1	0.303406	0.00966569	0.206215
EIF3I	0.246306	0.00979464	0.207881
GTF2I	-0.211838	0.00979936	0.207881
UVSSA	-0.310268	0.00984713	0.208554
CYC1	0.248489	0.00991439	0.209637
MRE11	-0.407171	0.0100014	0.21045
NPHP3	-0.890964	0.00999834	0.21045
SHROOM4	-0.378711	0.00997418	0.21045
RNPS1	0.291136	0.0100664	0.211476
DDX58	-0.716755	0.0102159	0.213238
GOLGA4	-0.272432	0.010193	0.213238
MFSD13A	0.446904	0.0102105	0.213238
ZYX	0.366651	0.0101985	0.213238
KEAP1	0.338871	0.0103226	0.21464
TFAM	-0.599335	0.0103326	0.21464
ZC3H12C	-0.319344	0.0103003	0.21464
LOC101908075	-2.87518	0.0103546	0.214754
MYCBP2	-0.25263	0.0104226	0.215821
CUX1	0.218388	0.0105161	0.21701
FOXN1	0.754598	0.0105026	0.21701
TXN2	0.273038	0.0105301	0.21701
IPO4	0.352998	0.0105813	0.217721
HEATR4	-0.6915	0.0106073	0.217878
KCNG3	-0.480864	0.0106225	0.217878
MRPL53	0.25084	0.0106657	0.21842
LOC107133054	-1.42135	0.0107338	0.218782
LOC112442249	-1.40113	0.0107338	0.218782
SNRPD2	0.255775	0.0107213	0.218782
LOC101904946	-0.995852	0.0107677	0.218787
LOC112442013	-1.4686	0.0107558	0.218787
PNN	-0.488211	0.0108264	0.219636
ACLY	0.251556	0.010905	0.220278
KIAA0753	-0.453394	0.0109179	0.220278
LOC100847818	-0.620498	0.0108931	0.220278
LPAR6	-0.399441	0.0109258	0.220278
ACBD5	-0.355576	0.0110037	0.221433
FBN2	-1.08692	0.0110342	0.221433
LOC112444962	-1.01361	0.0110285	0.221433
LOC514011	0.592409	0.0110817	0.222044
PELP1	0.434739	0.0111716	0.223502
ERGIC3	0.258863	0.011222	0.22408
LOC112442949	-1.07443	0.011235	0.22408
LOC527796	-0.686592	0.0112989	0.224963
UTP6	-0.267953	0.0113139	0.224963
DIAPH1	0.231256	0.0114531	0.225319
FEM1A	0.2688	0.0114231	0.225319
LOC104969027	-3.74837	0.0114215	0.225319
LOC107131637	-0.929265	0.0114146	0.225319
LOC112445165	0.867379	0.0114058	0.225319
LOC112448056	-0.87109	0.0114009	0.225319
RPL35	0.214642	0.0114385	0.225319
ESRP2	0.248518	0.0116007	0.225756
LOC101902747	-0.863467	0.011617	0.225756
LOC104976448	-1.29377	0.0115619	0.225756
LOC112442056	-1.39621	0.0116716	0.225756
LOC112447029	-2.85583	0.011659	0.225756
MRPL35	-0.39856	0.0115336	0.225756
MRPS21	0.336989	0.0116836	0.225756
PDE4D	-0.646032	0.0115456	0.225756
PTGR2	-0.345703	0.0115037	0.225756
SCAP	0.313647	0.0116431	0.225756
SNAPC5	-0.788242	0.0116818	0.225756
ZNF512	-0.434931	0.0116472	0.225756
ELOVL1	0.311576	0.0117131	0.225989
EPN3	0.407425	0.0117502	0.22637
LOC101907141	-1.03435	0.0117977	0.22691
ZNF140	-0.691567	0.0118132	0.22691
NMRK1	-0.528447	0.0118679	0.227626
PPP1R14B	0.294327	0.0118962	0.227832
RPL28	0.346587	0.0119144	0.227845
AVPI1	0.539416	0.0120859	0.229264
LOC100850276	1.4347	0.0120944	0.229264
LOC112441603	-1.26237	0.0120729	0.229264
LOC112447303	-0.756845	0.0120241	0.229264
NAXE	0.267124	0.0120739	0.229264
TMEM254	0.592243	0.0120839	0.229264
LOC101907803	-2.54621	0.0121323	0.229314
LOC112443158	-2.08496	0.0121255	0.229314
NDUFA3	0.372325	0.0121898	0.229734
VPS13B	-0.348692	0.0121842	0.229734
DEPDC1	-0.75196	0.0122526	0.23025
SESN1	-0.520431	0.0122447	0.23025
KCNK2	-1.95109	0.0123051	0.230889
TOB1	0.319947	0.0123221	0.230889
GRINA	0.478169	0.0123611	0.231286
LOC112443007	-1.40142	0.0124048	0.231719
PSMB4	0.260916	0.0124199	0.231719
BAZ2B	-0.352465	0.0124465	0.231882
LOC101905137	-2.69069	0.0124773	0.232124
NKTR	-0.368373	0.0125077	0.232357
TIPRL	-0.343406	0.0125667	0.23312
CDA	0.355793	0.0126632	0.234273
LOC101902122	-0.782961	0.0126648	0.234273
KLB	-1.01137	0.0127514	0.234871
NDUFA8	0.374329	0.0127261	0.234871
SREK1IP1	-0.427518	0.0127435	0.234871
RNF121	-0.395559	0.012824	0.235874
MUCL3	-4.50932	0.0128447	0.235921
AKAP8L	-0.441926	0.0128838	0.236306
LOC112442211	-3.154	0.0129194	0.236625
MLST8	0.663597	0.0129693	0.237205
CHST4	0.760718	0.0130495	0.238002
SETX	-0.252248	0.0130452	0.238002
ADGRG1	0.29939	0.0131099	0.238357
NDUFA9	0.197888	0.0130976	0.238357
PIK3C3	-0.364761	0.013125	0.238357
RBM26	-0.350908	0.0131423	0.238357
RBM39	-0.256878	0.0131664	0.238462
LOC101906545	-1.14918	0.0132305	0.23929
DENND4C	-0.24714	0.0132663	0.239292
JKAMP	-0.622529	0.0132834	0.239292
LOC104973320	-2.64355	0.0133042	0.239292
SPDYA	-0.994446	0.0132991	0.239292
RSPH3	-1.46712	0.0133261	0.239354
ACTG1	0.300098	0.0137221	0.23951
AKAP9	-0.311263	0.0136848	0.23951
ALOX12B	1.62779	0.0135555	0.23951
CCAR1	-0.267331	0.0137768	0.23951
CLIC4	0.281198	0.0134145	0.23951
COLGALT1	0.342456	0.0135286	0.23951
HM13	0.269688	0.0136384	0.23951
IL1RN	0.312438	0.0135686	0.23951
KCNK7	0.431102	0.0136494	0.23951
KRTCAP2	0.420075	0.0136275	0.23951
LOC100139345	-0.631343	0.0136408	0.23951
LOC112446116	-0.417227	0.0134078	0.23951
LOC112446360	-0.84441	0.0134693	0.23951
LOC781532	-1.92021	0.013753	0.23951
LOC790037	-0.787156	0.0135268	0.23951
LUC7L3	-0.493845	0.0133743	0.23951
MFSD5	0.302531	0.0136217	0.23951
NDUFS4	-0.360821	0.0134735	0.23951
NDUFS6	0.228787	0.0135129	0.23951
RCHY1	-0.395918	0.0137684	0.23951
SCAF11	-0.229477	0.0136979	0.23951
STRN4	0.344415	0.013726	0.23951
TAF1D	-0.455114	0.0136427	0.23951
TRIM41	-0.314884	0.0135808	0.23951
ANXA11	0.324099	0.0138	0.239564
LOC100847876	-1.15756	0.0138168	0.239564
LOC101902145	-0.855869	0.0138625	0.240038
LOC107131992	-1.16621	0.0139057	0.240062
LOC112444800	-1.24979	0.0138872	0.240062
LOC112444861	-1.24582	0.0139376	0.240062
PLOD3	0.798838	0.0139378	0.240062
BRCA2	-0.668586	0.0140124	0.24071
LOC104972526	-1.20633	0.0140112	0.24071
RBM41	-0.838172	0.0140324	0.240735
MOB3B	-0.886051	0.0141066	0.24169
AQP6	-0.678133	0.0142007	0.24238
CATSPERD	-0.632859	0.0141927	0.24238
LOC615792	-0.300942	0.0142401	0.24238
MAP3K20	-0.286091	0.0142367	0.24238
PHTF1	-0.635464	0.0142238	0.24238
KCNIP3	0.467604	0.0142632	0.242456
VSIR	0.363061	0.014284	0.242493
LOC100301224	0.458735	0.0144264	0.242744
LOC107131534	-0.801674	0.0144232	0.242744
LOC784058	0.336311	0.0143222	0.242744
MDH2	0.16973	0.0144295	0.242744
PSMB2	0.255098	0.0143598	0.242744
ZNF569	-1.44761	0.0144025	0.242744
ZNF574	0.429072	0.0143438	0.242744
DUSP19	-0.762901	0.0144894	0.243437
BDP1	-0.379884	0.0146282	0.24371
COX8A	0.219159	0.0146272	0.24371
CYBRD1	0.722963	0.0146369	0.24371
LOC104976269	-4.02831	0.0145945	0.24371
LOC781741	0.408877	0.014585	0.24371
MMP24	-1.44432	0.0145872	0.24371
PLD2	0.405154	0.0146074	0.24371
RAPGEF6	-0.34699	0.0147314	0.244971
IFT74	-1.03298	0.0147645	0.245208
ECM1	0.32061	0.0148426	0.245744
LOC101903126	-1.44001	0.0148535	0.245744
SLC35F5	-0.247855	0.0148394	0.245744
CRYL1	0.363599	0.0149365	0.246281
FSCN1	0.443463	0.0149428	0.246281
STPG4	-1.7644	0.0149125	0.246281
NAA60	0.335908	0.0150542	0.247804
LOC101904166	-3.43004	0.0150887	0.248057
ZFP2	-0.544037	0.0151409	0.248602
UBAC1	0.22053	0.0151661	0.248701
DNAJC5	0.298484	0.0152322	0.249157
TNFRSF1A	0.283316	0.0152229	0.249157
LOC112448948	-1.40582	0.0152599	0.249296
ANTXR2	0.530566	0.0153104	0.249807
LOC112444958	-1.08459	0.0154322	0.250851
NDUFV3	0.264245	0.0154294	0.250851
SOX13	-0.368118	0.0154285	0.250851
DSC3	-0.18916	0.0155297	0.251067
DSP	0.217822	0.015516	0.251067
GNA11	0.448901	0.0155351	0.251067
MTX1	0.355542	0.015542	0.251067
POLDIP3	0.205524	0.0155217	0.251067
C14H8orf82	0.323961	0.0156035	0.251747
OFD1	-0.546149	0.0156368	0.251972
ANO1	0.884911	0.0158093	0.252562
EIF3L	0.229215	0.0157804	0.252562
GSKIP	-0.430701	0.0158083	0.252562
KCNK6	0.6364	0.0157243	0.252562
LOC112442545	-3.64616	0.0158094	0.252562
MRPL57	0.609327	0.0157547	0.252562
PPP2R5D	0.272235	0.0157495	0.252562
LAMC3	-0.970108	0.0158934	0.253282
PDE6A	-1.53145	0.0158877	0.253282
SLC38A9	0.488367	0.0159384	0.253687
ALMS1	-0.464405	0.0160802	0.255009
DDX19B	0.285187	0.0160689	0.255009
LOC112445160	-1.07515	0.0160728	0.255009
KLC4	-0.563735	0.0161778	0.255134
OGT	-0.383721	0.0161153	0.255134
PSORS1C2	1.21797	0.0161498	0.255134
TBC1D31	-0.451207	0.01616	0.255134
TYW1	-0.465223	0.0161862	0.255134
LOC112449247	-1.4696	0.0162121	0.255232
LYPD1	-1.35348	0.0162456	0.255233
SLC35A3	-0.325267	0.0162514	0.255233
ADH5	-0.339507	0.0162988	0.255669
CALHM5	1.73934	0.0164208	0.255732
EIF2AK2	-0.486287	0.016413	0.255732
HSCB	0.618347	0.0163471	0.255732
LOC112443159	-1.27956	0.016393	0.255732
LOC112444959	-1.10424	0.0163813	0.255732
TRPM7	-0.284893	0.0164145	0.255732
CHORDC1	-0.311484	0.0164809	0.256361
CAMSAP3	0.335657	0.0165699	0.257438
LOC112448523	-1.38284	0.0166094	0.257742
CRIP2	0.39068	0.0166335	0.257809
C23H6orf136	0.543265	0.0167596	0.258531
CALML5	0.295772	0.01674	0.258531
KHDC4	-0.413104	0.0167553	0.258531
LOC104969496	-1.27575	0.0167565	0.258531
ABRAXAS1	-0.684623	0.0169362	0.25957
CDSN	1.38656	0.0169467	0.25957
FAM160A2	-0.292513	0.0169377	0.25957
NLGN2	0.570975	0.016885	0.25957
PCK2	-0.817355	0.0168819	0.25957
SLC25A11	0.2786	0.0169062	0.25957
LSM7	0.474371	0.0169841	0.25973
PLK4	-0.538244	0.0169971	0.25973
LPCAT1	0.524879	0.0170341	0.25975
USP15	-0.274529	0.0170384	0.25975
ASCC2	0.227637	0.0172415	0.260461
GABARAPL2	-0.388719	0.0172452	0.260461
ITPR1	-0.346592	0.0171882	0.260461
LOC100298356	-2.74404	0.0172227	0.260461
LOC107131566	-1.04294	0.0171227	0.260461
PTPRB	-0.748995	0.0172301	0.260461
SAP30BP	0.371789	0.0172231	0.260461
UFC1	0.325366	0.0172276	0.260461
MCUR1	0.36552	0.0172808	0.260695
MYH14	0.307668	0.017303	0.260728
TP63	-0.172003	0.0173342	0.260895
RPS23	-0.352303	0.0173928	0.261365
TRIM29	0.268908	0.0174056	0.261365
GLIPR2	1.25562	0.0174851	0.262256
TMEM159	-0.398799	0.017562	0.263106
HACE1	-0.375308	0.0175833	0.263122
CDKN1A	0.381303	0.0176348	0.263288
DPH5	-0.617025	0.0176276	0.263288
BSPRY	0.390635	0.017657	0.263317
GABRP	0.877344	0.0177274	0.263761
LOC101902856	-0.882384	0.0177076	0.263761
CST3	0.352431	0.0177893	0.26438
ATG7	-0.247727	0.017828	0.264461
BCL7A	0.461918	0.0178761	0.264461
HSPB6	0.633625	0.0178719	0.264461
TUBG1	0.317961	0.0178367	0.264461
MON1B	0.381736	0.0179198	0.264505
ZBTB7C	0.236709	0.0179012	0.264505
GAPDH	0.285569	0.0179882	0.265214
AP1G2	0.325959	0.0180815	0.265344
ARL2	0.490975	0.0181097	0.265344
CD3G	-0.768872	0.0180592	0.265344
LOC107132793	-1.09602	0.018087	0.265344
LOC112441845	-1.55749	0.0181195	0.265344
LOC112447602	-1.04887	0.0180839	0.265344
LOC112443728	-1.02133	0.0181461	0.265435
LOC112444385	-2.03054	0.0181735	0.265537
NACC1	0.287684	0.0182256	0.266
ABHD5	-0.381654	0.0182467	0.266008
ADPRHL2	0.44604	0.018279	0.26618
ATXN2L	0.239767	0.0183168	0.26618
DNAJB3	-0.932427	0.0183199	0.26618
LRRN4CL	0.433415	0.01837	0.266611
NOC4L	0.507874	0.0184451	0.267403
LOC104975890	-1.19412	0.0186352	0.269858
LOC101906012	-0.704898	0.0187239	0.270239
QSOX1	0.252179	0.0187133	0.270239
ZZZ3	-0.361603	0.0186869	0.270239
UBE2B	-0.390536	0.0187618	0.270485
LOC112448743	-1.22701	0.0187864	0.270541
TCHP	-0.479869	0.018814	0.270639
GNG5	0.325781	0.0189734	0.271729
LOC104973258	-0.889799	0.018943	0.271729
MAGED1	0.269405	0.0189177	0.271729
NEPRO	-0.607466	0.0189567	0.271729
LOC519274	2.91518	0.019019	0.272082
FASN	0.423705	0.0190418	0.27211
ABCC2	-1.08735	0.0192723	0.272707
ATG4D	0.330616	0.0192667	0.272707
CHMP4C	0.371055	0.0191782	0.272707
LOC112446496	-1.08202	0.0191333	0.272707
LRRK1	0.36049	0.0192244	0.272707
NCDN	0.771762	0.019192	0.272707
SULT2B1	0.446732	0.0192323	0.272707
SUMO1	-0.243224	0.0191664	0.272707
TALDO1	0.347069	0.0191994	0.272707
AP2A1	0.288028	0.0193366	0.273318
C22H3orf62	-0.854875	0.0193971	0.273703
CD207	0.406398	0.0194059	0.273703
C29H11orf95	-0.696748	0.0194907	0.274008
LOC112446760	-0.739537	0.0194872	0.274008
N4BP2L2	-0.362673	0.0194903	0.274008
R3HDM4	0.2996	0.0195182	0.274098
PCBP1	0.174521	0.019597	0.274775
RAB11FIP2	-0.465094	0.0196087	0.274775
PRELID1	0.222189	0.0196423	0.27495
UBALD1	0.376012	0.0197465	0.276111
LOC782598	-0.692895	0.0198012	0.276284
MYO5B	0.228671	0.0198194	0.276284
SERPINF2	0.67549	0.0198226	0.276284
CRACR2A	-1.70359	0.0200685	0.277115
DST	-0.272976	0.0200953	0.277115
GTF3C5	0.440886	0.0200468	0.277115
LOC101908185	-0.943039	0.0200135	0.277115
NFKBIA	0.475096	0.0200604	0.277115
ROCK1	-0.244222	0.0199995	0.277115
S100Z	-3.88075	0.0199553	0.277115
STUB1	0.287964	0.0200804	0.277115
UTP23	-0.698571	0.019906	0.277115
ZAR1L	-0.537088	0.0200713	0.277115
ANAPC15	0.516268	0.0203228	0.279068
KREMEN1	0.23318	0.0202908	0.279068
LOC112441670	-1.12449	0.0202896	0.279068
SACM1L	-0.292603	0.020318	0.279068
FAM53A	-1.13868	0.0203705	0.279429
RAB30	-0.556403	0.0204839	0.280687
IFT46	-0.515795	0.0205287	0.281005
GFER	0.534103	0.0206801	0.281008
HMGN4	-0.411154	0.0206773	0.281008
RIF1	-0.32967	0.0206437	0.281008
RPL32	0.183239	0.0206042	0.281008
SF3A1	0.223819	0.0206127	0.281008
URM1	0.3047	0.0205631	0.281008
USP28	-0.48095	0.020665	0.281008
C15H11orf34	1.85264	0.0207025	0.281019
RPL31	0.189589	0.0207361	0.281181
GALNT4	-0.538009	0.020759	0.281198
ART4	0.84554	0.0208664	0.282216
EPS8L1	0.473969	0.0208775	0.282216
HPS5	-0.536713	0.0209405	0.282773
DAB1	-3.20971	0.0210359	0.283473
TARBP1	-0.48871	0.0210165	0.283473
ARHGAP29	-0.745217	0.0210896	0.283845
STAT6	0.246297	0.0211072	0.283845
TTC21A	-1.46591	0.0211866	0.284324
VPS26B	0.29527	0.0211745	0.284324
LOC112448611	-1.24045	0.0212439	0.284506
LPCAT3	0.302153	0.0212243	0.284506
DMTF1	-0.390441	0.0212829	0.284735
LOC104975428	-2.07864	0.0213222	0.284968
AP1M2	0.279818	0.021407	0.285339
CBWD2	-0.470862	0.0214377	0.285339
IL17RA	0.224725	0.0214194	0.285339
TRPV6	-1.97415	0.0213964	0.285339
PIM1	0.295777	0.0215049	0.285357
RPGRIP1	0.378504	0.0214847	0.285357
TGM5	0.364059	0.0214946	0.285357
IRF6	0.179981	0.0215308	0.28541
FAM196A	-0.659434	0.0216099	0.285717
FRMD4A	0.411371	0.0216053	0.285717
ZBTB37	-1.01671	0.02162	0.285717
ENC1	-0.347621	0.0216591	0.285944
ARL10	-0.561877	0.0217546	0.286502
ASNS	0.391606	0.0217304	0.286502
HSPA13	-0.395038	0.0217775	0.286502
PAK4	0.303424	0.0217895	0.286502
IL17D	-0.932073	0.0218534	0.287052
U2SURP	-0.275839	0.0219298	0.287765
FBLN1	0.668393	0.0220363	0.288153
LOC100848825	0.266292	0.0220671	0.288153
LOC101907247	-0.500117	0.0220005	0.288153
NDST1	0.230342	0.0221071	0.288153
PAWR	-0.230218	0.0221145	0.288153
PSMB1	0.22037	0.0220787	0.288153
USP33	-0.419763	0.0220877	0.288153
SMG1	-0.294523	0.0221367	0.288154
NDUFB10	0.226054	0.0222119	0.288844
ATP13A1	0.237085	0.0223255	0.290031
USP1	-0.355571	0.022412	0.290864
MRC2	0.530399	0.0224783	0.290923
PRKD1	-0.821656	0.0224837	0.290923
RMI1	-0.623315	0.0224447	0.290923
ARHGDIA	0.238011	0.0225338	0.291274
UNC5B	0.367773	0.0225556	0.291274
CHMP2A	0.27429	0.0226765	0.292545
LOC101906299	-0.989729	0.0227544	0.292969
TMF1	-0.29761	0.0227415	0.292969
CNFN	0.905689	0.022786	0.293085
TSTA3	0.344051	0.0228666	0.293832
WASF2	0.196459	0.0229118	0.294121
ZNF182	-0.629328	0.02295	0.294322
HDAC5	0.238673	0.0230311	0.294607
KLC3	0.352438	0.0230856	0.294607
PRPF4B	-0.285368	0.023006	0.294607
RBP1	0.447041	0.0230697	0.294607
SHPRH	-0.252926	0.0230689	0.294607
ORMDL1	-0.408069	0.0231608	0.295277
COPG1	0.226217	0.0232405	0.295425
IFI6	-2.22328	0.023221	0.295425
PDE1C	-1.13822	0.0232105	0.295425
CXADR	-0.315018	0.0232975	0.295599
LOC104971503	-0.714198	0.0233486	0.295599
LOC112443632	-0.654835	0.023354	0.295599
RPL36AL	-0.235957	0.0233678	0.295599
UBE3A	-0.17951	0.0233282	0.295599
DDX41	0.271194	0.0234228	0.296005
LOC101905513	-0.688482	0.023455	0.296125
CNN2	0.313549	0.0235208	0.29615
FOXP4	0.288575	0.0235253	0.29615
NAP1L5	-1.17514	0.0234838	0.29615
CD151	0.218785	0.0237678	0.296334
CTBP1	0.341234	0.0237174	0.296334
DVL3	0.29773	0.0237158	0.296334
FARP1	-0.350086	0.0235958	0.296334
LOC107131422	-2.72878	0.0237532	0.296334
LOC107131607	0.401259	0.0236196	0.296334
LOC112441493	-0.392584	0.0237562	0.296334
PHLDA3	0.220499	0.023744	0.296334
POMK	-0.376804	0.0237099	0.296334
RNASEK	0.324431	0.0236379	0.296334
LOC782054	-0.4396	0.0239143	0.296798
LTB4R2	0.936695	0.0239191	0.296798
PIGN	-0.388362	0.0238685	0.296798
PNISR	-0.483157	0.0238827	0.296798
SLC20A1	-0.350081	0.023845	0.296798
LOC112445989	-1.67246	0.0239696	0.297141
ARMC5	0.666819	0.0240621	0.298003
FAM3D	0.416348	0.0241313	0.298009
MRPL30	0.35331	0.0241053	0.298009
RBM5	-0.251912	0.0241252	0.298009
PTAR1	-0.360609	0.0242241	0.298587
VAC14	0.327142	0.0242017	0.298587
CLPP	0.374363	0.0242853	0.299059
LOC104974113	-1.70929	0.02431	0.299079
RBM17	-0.264787	0.0243331	0.299081
CTNND1	0.192905	0.0243638	0.299175
LOC100295130	-0.554227	0.0244504	0.299391
NOP10	0.301168	0.0244202	0.299391
ZCCHC17	-0.358496	0.0244376	0.299391
NDST2	-0.347902	0.0244767	0.299431
LOC101908099	-0.93896	0.02451	0.299454
ZC3H11A	-0.281676	0.0245246	0.299454
BMP2K	-0.221452	0.0246668	0.299783
CHRNE	0.614782	0.0246614	0.299783
LOC101906021	-0.485496	0.0245885	0.299783
RBM25	-0.29241	0.0246426	0.299783
RPL27	0.189155	0.0246028	0.299783
LOC618733	0.492937	0.0246969	0.299868
MED25	0.266895	0.0248744	0.300062
NCK1	-0.311969	0.0248019	0.300062
NME2	0.252695	0.0247747	0.300062
PFKP	0.765306	0.0248683	0.300062
RBBP8	-0.284065	0.0248354	0.300062
RNF217	-0.400818	0.0247621	0.300062
UBQLN1	0.159138	0.0248385	0.300062
LOC112448757	-0.862337	0.0249608	0.300364
PSME2	0.339919	0.0249684	0.300364
RYR1	-1.87551	0.0249919	0.300364
TMEM79	0.252563	0.0249834	0.300364
ATP11C	-0.400025	0.0250176	0.300396
LOC112446758	-1.08135	0.0250585	0.30061
LOC506495	-0.569978	0.0250855	0.300656
ABCB8	0.305566	0.0251437	0.300802
LOC112442864	-0.812236	0.025144	0.300802
TNR	-2.3197	0.0253031	0.302428
KIAA1522	0.323805	0.0253355	0.302537
ATG9A	0.28124	0.0253767	0.302751
PABPN1	-0.278254	0.0254301	0.302833
SDCBP2	0.362058	0.0254105	0.302833
CYFIP1	0.162634	0.0254777	0.302863
FAM46B	0.370073	0.0255664	0.302863
LOC101902926	-0.465863	0.0255724	0.302863
LOC112446386	-1.26261	0.0255615	0.302863
SFN	0.328984	0.0255027	0.302863
ZC3H7A	-0.234464	0.0255106	0.302863
KIF5B	-0.204191	0.0257281	0.303084
LOC100141266	0.349349	0.0256907	0.303084
NCKIPSD	0.593346	0.0256434	0.303084
OGA	-0.259646	0.0257309	0.303084
PCLO	-1.09961	0.025723	0.303084
ZMAT3	-0.431123	0.0256338	0.303084
SFMBT1	-0.423768	0.0257992	0.303613
CSPP1	-0.643694	0.0258301	0.303702
PLEK	0.813263	0.025945	0.304777
BRWD1	-0.274228	0.0260098	0.305105
CCNC	-0.377275	0.0260198	0.305105
LOC112444214	-0.706569	0.0261097	0.305608
NDUFA4L2	0.881511	0.0261093	0.305608
FNBP4	-0.390253	0.0261337	0.305614
RPL37	0.201547	0.0261941	0.306045
LOC112443225	-1.03921	0.0262724	0.306517
SMYD3	-0.554875	0.0262817	0.306517
LOC112449618	-1.36824	0.0263421	0.306947
APAF1	-0.754516	0.0268673	0.307455
ATAD2B	-0.312923	0.0264733	0.307455
BNIP3	0.668446	0.0264698	0.307455
BTAF1	-0.236177	0.0267968	0.307455
CCDC50	-0.46532	0.026716	0.307455
CMC1	-0.334829	0.026621	0.307455
CWH43	0.369515	0.0268822	0.307455
GLRX3	0.209946	0.0266728	0.307455
ITGA1	-0.451729	0.0267834	0.307455
LOC104973154	-1.20827	0.0265399	0.307455
LOC112442023	-0.855557	0.0268546	0.307455
LOC789960	-0.572196	0.026486	0.307455
LSM6	-0.283532	0.0267701	0.307455
NPAT	-0.335406	0.0267533	0.307455
PPARGC1B	-0.222263	0.0266662	0.307455
PRDX2	0.222383	0.0265928	0.307455
RBM14	0.330213	0.0268497	0.307455
SH3PXD2B	0.694857	0.0265909	0.307455
SOX2	0.285287	0.0266497	0.307455
SYNGR2	0.255322	0.0267118	0.307455
UEVLD	-0.382152	0.0264871	0.307455
ILK	0.288628	0.0269336	0.307772
PREX2	-1.24512	0.0270315	0.308619
ARGLU1	-0.403568	0.0272869	0.309091
AUP1	0.26011	0.027215	0.309091
CCDC125	-0.406195	0.0272253	0.309091
CES2	-0.640078	0.0272469	0.309091
CSRP2	0.95896	0.0271375	0.309091
LOC101907294	-1.30874	0.0271846	0.309091
LOC112448744	-0.905347	0.0273105	0.309091
RWDD3	-0.628268	0.0271415	0.309091
XRN1	-0.356897	0.0272754	0.309091
ZNF507	-0.298956	0.027201	0.309091
USP9X	-0.138683	0.0273496	0.309264
CRYAB	0.351198	0.0273854	0.309369
RNF39	0.828306	0.0274065	0.309369
ARL16	-0.337926	0.0274598	0.309703
CTDSPL	-0.808973	0.0275394	0.309795
CYP1B1	0.779392	0.0275061	0.309795
SIGMAR1	0.363932	0.0275366	0.309795
ARL5B	-0.344376	0.0277332	0.311004
DICER1	-0.173368	0.02776	0.311004
FBL	0.326199	0.027686	0.311004
LARP1	0.252822	0.0277665	0.311004
STK19	-0.483976	0.0277011	0.311004
NAA38	0.466104	0.0278075	0.311196
TAF1A	-0.975696	0.0278372	0.31126
HNRNPU	-0.152932	0.0279144	0.311587
OSGEPL1	-0.730265	0.0279018	0.311587
DNER	2.03945	0.027955	0.311772
C19H17orf49	0.55975	0.0280456	0.312515
LOC107132532	-0.860123	0.0280983	0.312567
LOC112443633	-1.85551	0.0280789	0.312567
CCDC168	-0.854046	0.02872	0.31262
CFB	0.811084	0.0285026	0.31262
CLU	0.532145	0.0285919	0.31262
CLVS1	-3.40936	0.0290906	0.31262
CPZ	2.35728	0.0291644	0.31262
CSRNP2	-0.692642	0.0291569	0.31262
CUL4A	0.181402	0.0281947	0.31262
EIF3D	0.153155	0.0283295	0.31262
EPB41L1	-0.297428	0.0288247	0.31262
ERF	0.397628	0.0284594	0.31262
FAM120A	0.190487	0.0289836	0.31262
FAM13B	-0.465935	0.0290161	0.31262
GCFC2	-0.546221	0.0285693	0.31262
HERC2	-0.242057	0.0281935	0.31262
HGSNAT	0.338667	0.0283358	0.31262
LOC104976232	-0.845596	0.0290805	0.31262
LOC112441511	-0.439782	0.0285199	0.31262
LOC112443325	-0.46307	0.028634	0.31262
LOC112448618	-2.03857	0.0288248	0.31262
LOC789569	-1.09027	0.0290858	0.31262
LRRK2	-1.26089	0.0287835	0.31262
MLF2	0.252063	0.029075	0.31262
MPDU1	0.355839	0.0285539	0.31262
MYNN	-0.266071	0.0291849	0.31262
N4BP3	0.576586	0.0287506	0.31262
NNAT	-0.84902	0.029035	0.31262
NPAS2	-0.515292	0.0290536	0.31262
PPDPF	0.300594	0.0282038	0.31262
RASGRP3	-1.30806	0.0286081	0.31262
RAVER1	0.31322	0.0285781	0.31262
RSL24D1	-0.291064	0.0284564	0.31262
S100A16	0.309435	0.029047	0.31262
SERPINB6	0.221063	0.0284311	0.31262
SGK3	-0.324321	0.0291243	0.31262
SYNJ1	-0.405832	0.0290299	0.31262
TAF1B	-1.30307	0.0284167	0.31262
TEC	-0.625507	0.0285834	0.31262
THY1	0.995513	0.0285251	0.31262
TIAL1	-0.269071	0.028306	0.31262
TMEM140	-0.979759	0.0289047	0.31262
TNRC6A	-0.323725	0.028602	0.31262
ULK1	0.264952	0.0290285	0.31262
USP34	-0.268676	0.0290465	0.31262
ZKSCAN7	-1.73605	0.0290388	0.31262
ZNF606	-0.382215	0.0288961	0.31262
LOC100294936	-1.39446	0.0292574	0.312968
POLK	-0.427051	0.0292896	0.312968
UBE4A	0.189967	0.0292799	0.312968
SCARF1	-1.14453	0.0293532	0.31339
LOC112443528	-1.45446	0.0294277	0.313928
RGS12	0.22323	0.0294558	0.31397
COPS7A	0.266888	0.0294871	0.314047
SLCO2A1	0.563724	0.0295619	0.314177
TRAPPC13	-0.27489	0.0295718	0.314177
ZNF326	-0.309869	0.0295238	0.314177
TMPRSS13	0.250379	0.0296097	0.314322
METTL14	-0.415568	0.0296424	0.314412
TTK	-0.604918	0.0296724	0.314474
ERI2	-0.869962	0.0297214	0.314737
RPL34	-0.267301	0.029773	0.314901
TACSTD2	0.339519	0.0297853	0.314901
LOC533307	0.399759	0.0298539	0.31494
RPS6KA3	-0.336967	0.0298617	0.31494
SH3BP1	0.262625	0.0298188	0.31494
KLHL20	-0.325775	0.0299189	0.315288
C2H2orf88	-0.793143	0.0299487	0.315347
BCAP29	-0.40453	0.0300173	0.315608
GPR146	-0.860164	0.0300404	0.315608
NECTIN1	0.263695	0.0300463	0.315608
INTS1	0.275478	0.0302209	0.315911
LOC112448934	-1.76261	0.0301759	0.315911
MAST2	0.266022	0.0301891	0.315911
MIDN	0.397159	0.0301547	0.315911
OAS1Y	-1.38943	0.0302105	0.315911
OTUD4	-0.284531	0.0301798	0.315911
DYNLL1	0.285483	0.0303936	0.31726
LOC100296121	-0.97609	0.0304431	0.31726
LOC518768	0.293658	0.0304964	0.31726
MATK	0.314992	0.0304841	0.31726
RILPL1	-0.551549	0.030446	0.31726
TRPC4AP	0.190509	0.030456	0.31726
BLOC1S6	-0.30774	0.0305623	0.317451
DCLRE1A	-0.620288	0.030588	0.317451
ZBTB40	-0.253451	0.030564	0.317451
SUCO	-0.316291	0.0307434	0.31881
CEBPZ	-0.251386	0.0308154	0.319302
B4GALNT2	-2.70849	0.0309079	0.319637
FSBP	-0.491586	0.0309215	0.319637
NDUFA11	0.273723	0.0308855	0.319637
RPS13	0.184967	0.030966	0.319843
MAP3K15	-0.654693	0.0310056	0.319864
NCAPG	-0.646496	0.0310172	0.319864
FADS6	0.436326	0.031047	0.319917
EAF1	0.219792	0.0311439	0.320408
FBXL20	-0.406575	0.0311209	0.320408
LOC112442291	-0.756393	0.0312387	0.320449
LOC112446896	-1.51218	0.0312711	0.320449
LSM8	-0.409617	0.0312506	0.320449
PET100	0.394123	0.0312695	0.320449
TRIAP1	-0.39114	0.0312139	0.320449
LOC784898	-2.3767	0.031367	0.321178
CACNB2	-0.843573	0.0317287	0.321728
CTSV	0.254215	0.0316476	0.321728
FRS2	-0.269524	0.0316673	0.321728
GREB1	-0.662803	0.0315278	0.321728
ING3	0.760432	0.0315949	0.321728
LOC104974678	-0.589069	0.0317423	0.321728
LOC107132537	-1.48428	0.0316859	0.321728
MRPS25	0.390464	0.0315494	0.321728
PDS5A	-0.191827	0.0317019	0.321728
RBFOX2	-0.204489	0.031533	0.321728
SGO1	-0.729969	0.0315097	0.321728
SH3BGR	1.15493	0.0315923	0.321728
TMEM229B	0.957101	0.0315513	0.321728
CELSR2	0.362804	0.0317699	0.321757
TMEM131	0.218865	0.0318498	0.322315
GLP1R	-0.813826	0.0319244	0.322819
APPBP2	-0.289167	0.0320009	0.322937
ARID4B	-0.345455	0.0320465	0.322937
BTBD10	-0.32897	0.032047	0.322937
FAAP24	0.557814	0.0319992	0.322937
NDC80	-0.91224	0.0320602	0.322937
LMAN2	0.202901	0.0322194	0.323814
UBE2E3	-0.321063	0.032222	0.323814
USP7	0.16486	0.0321986	0.323814
GSDMB	-1.81689	0.0322918	0.323816
NIPBL	-0.173765	0.0322663	0.323816
PRPF19	0.282239	0.032297	0.323816
FIBP	0.261143	0.0323661	0.32401
FYN	-0.720859	0.032342	0.32401
FAM213A	-0.499013	0.0324237	0.324018
RPS26	0.187347	0.0324417	0.324018
UTRN	-0.34175	0.0324022	0.324018
GRK3	-0.602173	0.0324825	0.324177
TEX264	0.344574	0.0325079	0.324182
COL15A1	-0.61631	0.0325335	0.324188
PTEN	-0.25462	0.0326635	0.325234
C1H3orf70	-0.693404	0.03299	0.325434
CALM1	0.203714	0.033055	0.325434
GCNA	-1.69975	0.03296	0.325434
KIF3A	-0.509498	0.0328783	0.325434
KLF11	-0.541664	0.0330589	0.325434
LOC112443001	-0.444195	0.0330429	0.325434
LOC112443509	-0.655514	0.0328755	0.325434
LOC112449080	-0.673542	0.032809	0.325434
LOC112449615	-2.08046	0.0328615	0.325434
LOC784738	0.585871	0.0328375	0.325434
OST4	0.25493	0.0327407	0.325434
RABGGTA	0.274925	0.0327426	0.325434
RAD1	-0.483303	0.0329516	0.325434
SS18L2	-0.416468	0.0328968	0.325434
TRAF6	0.274633	0.0329491	0.325434
LOC107131944	-0.584643	0.0331317	0.325904
MTERF1	-0.313309	0.033184	0.326171
CORO1C	0.256487	0.0335013	0.327557
GJA10	-1.83267	0.0334723	0.327557
HEBP2	0.22571	0.033406	0.327557
LOC107133305	-0.906196	0.03336	0.327557
LOC112449308	-1.1111	0.033491	0.327557
NUFIP2	-0.203777	0.0333878	0.327557
SEPSECS	-0.298851	0.0334862	0.327557
ISG15	-2.37425	0.0335339	0.327629
BBOF1	-0.987715	0.0336799	0.32774
BMS1	-0.266867	0.0337319	0.32774
LOC112446034	-0.974888	0.0337043	0.32774
LOC508666	1.04191	0.0337582	0.32774
LOC790134	-0.827326	0.0337007	0.32774
RNLS	0.501941	0.0337328	0.32774
SLC15A1	-0.759478	0.0337721	0.32774
SRSF11	-0.320205	0.0336093	0.32774
ZNF655	-0.232707	0.0336781	0.32774
TRIQK	-0.455744	0.0338272	0.32803
NR6A1	-0.555571	0.0339262	0.328746
LOC104969719	-0.44289	0.0339682	0.328907
LOC783466	0.34381	0.0339979	0.32895
COPS9	-0.245232	0.0342027	0.328973
COX6A1	0.208446	0.0340837	0.328973
EPM2AIP1	-0.277646	0.034098	0.328973
LOC101905525	-0.715615	0.0341483	0.328973
PAQR4	0.522059	0.0341654	0.328973
PTBP2	-0.64199	0.0341746	0.328973
SLC10A6	1.04472	0.0341922	0.328973
UFD1	0.258451	0.0341738	0.328973
IL27RA	0.551463	0.0342457	0.329143
COX4I1	0.173562	0.034425	0.329423
FBXO32	-0.502081	0.034425	0.329423
LOC510193	-1.096	0.0344268	0.329423
LUC7L	-0.260841	0.0344196	0.329423
SPSB1	0.196048	0.0343879	0.329423
VPS51	0.290039	0.0343985	0.329423
GOLGA2	0.200322	0.0344547	0.329448
LGALS8	-0.21055	0.0345107	0.329741
MKRN3	-1.11658	0.0346243	0.330584
SLC2A11	-0.628862	0.0346833	0.330597
TBC1D9B	0.164561	0.0346821	0.330597
UBL5	0.232948	0.034702	0.330597
RABL3	-0.402179	0.0347645	0.330949
CBR4	-0.288544	0.034916	0.332149
NOTCH2	0.179052	0.0349424	0.332157
AMPD3	-0.50671	0.0350421	0.332256
BCAS2	-0.337682	0.035055	0.332256
KIAA1551	-0.438133	0.0350277	0.332256
SIPA1L3	0.27116	0.0350086	0.332256
COL27A1	-0.551392	0.0351099	0.332405
WASHC1	0.33911	0.0351219	0.332405
LOC112444339	-0.794224	0.0352845	0.333459
LOC786417	0.610453	0.0352702	0.333459
LAMTOR1	0.250969	0.0353794	0.334113
CCDC8	-0.821988	0.0357526	0.335688
CYSRT1	0.668891	0.0356269	0.335688
LOC101905894	0.257694	0.0357299	0.335688
LOC112446131	0.599289	0.0357423	0.335688
PBX4	-1.1436	0.0356599	0.335688
PITPNM3	0.298365	0.0357223	0.335688
PPCDC	-0.423135	0.0356834	0.335688
WNT7B	0.3265	0.0356492	0.335688
CDH1	0.225326	0.0358331	0.335716
POR	0.299154	0.0358261	0.335716
UCP2	0.488458	0.0358203	0.335716
GALNT18	-0.645381	0.0358669	0.335791
ATG2B	-0.243643	0.0358954	0.335815
FBXO38	-0.205638	0.0359245	0.335846
RAB11B	0.302497	0.0360333	0.336241
SIDT1	-0.979813	0.0360051	0.336241
TMEM39A	-0.35627	0.0360443	0.336241
LOC107132290	-1.07348	0.036074	0.336277
REP15	-0.829027	0.0361182	0.336448
MAPRE2	0.311024	0.0361498	0.336501
CARS	0.289297	0.0362902	0.336903
EFCAB7	-0.899702	0.0362364	0.336903
NAA50	-0.177828	0.0363104	0.336903
SPNS1	0.281675	0.0362591	0.336903
SUMO2	0.235279	0.0363225	0.336903
ATRNL1	-1.28649	0.0364557	0.337897
FBXW5	0.307337	0.0365025	0.33809
PRPF39	-0.426933	0.0366103	0.338847
KCNJ13	-0.815773	0.0367534	0.339447
LOC107131501	-0.718904	0.0367509	0.339447
MRPL49	0.247652	0.0367108	0.339447
GLI4	0.589038	0.0368436	0.340039
LOC100848648	0.918709	0.0369242	0.340058
LOC101904133	-1.57491	0.036905	0.340058
MAP2K3	0.36774	0.0368941	0.340058
ARSB	0.670968	0.037125	0.340127
BIRC6	-0.154298	0.0371227	0.340127
CA11	-1.16096	0.0371636	0.340127
LOC112441615	-1.15488	0.037017	0.340127
LOC112446423	-1.91497	0.0370426	0.340127
LOC112447473	-0.759351	0.0370896	0.340127
RPL27A	0.153253	0.0371637	0.340127
ZBTB43	-0.436113	0.037167	0.340127
ZNF605	-0.775527	0.0370219	0.340127
IP6K1	-0.48229	0.0372531	0.340352
SWT1	-0.71749	0.0372286	0.340352
TRMT2A	0.337834	0.0372702	0.340352
LOC100847604	-0.224165	0.0373217	0.340583
AHCTF1	-0.215672	0.0374505	0.340938
AKT1	0.204665	0.0374914	0.340938
LRIG2	-0.307328	0.0374378	0.340938
POSTN	-0.370968	0.0374917	0.340938
SEC13	0.261519	0.0373886	0.340938
ACO2	0.208671	0.0375607	0.341234
C13H10orf113	-0.861887	0.0376052	0.341234
KRT80	0.33347	0.0376553	0.341234
LOC112446500	-1.78151	0.0375934	0.341234
RPS10	0.221547	0.037648	0.341234
DHDDS	0.341879	0.0376856	0.34127
PHIP	-0.339992	0.0377499	0.341377
ZNF235	-0.65702	0.0377449	0.341377
ENDOD1	0.262702	0.0378073	0.341421
PTPRF	0.184026	0.0377941	0.341421
SCMH1	0.511705	0.0378664	0.341718
FAM83H	0.246399	0.0379505	0.342239
SH2B3	-0.460042	0.0380268	0.342689
RNF13	-0.24776	0.038067	0.342814
SETD1A	0.258386	0.0381227	0.343078
EEPD1	-0.50056	0.038184	0.343392
CEP350	-0.188747	0.0383966	0.34364
FAT3	-1.51544	0.0382393	0.34364
JPT2	0.34803	0.0383559	0.34364
LARGE1	0.409353	0.0383242	0.34364
LOC538679	0.560191	0.0383664	0.34364
MPHOSPH8	-0.206449	0.0383723	0.34364
NDUFB2	0.287651	0.0383257	0.34364
PSMB7	0.232054	0.0384715	0.344074
TMEM72	-0.611062	0.0385836	0.344839
CFAP54	-1.92897	0.0387029	0.345569
SEC61G	-0.305495	0.0387184	0.345569
BICDL2	0.328849	0.0387867	0.345639
PRKDC	-0.259036	0.0388025	0.345639
PYGL	0.199872	0.0388059	0.345639
BLVRB	0.252845	0.0390473	0.347313
MAFB	0.268449	0.0390324	0.347313
LOC100139473	-1.1691	0.0391531	0.348016
FAM69C	0.39891	0.0392096	0.348042
JADE1	-0.688119	0.0392074	0.348042
KIAA1958	-0.46716	0.0392373	0.34805
ZMYM1	-0.300773	0.0392888	0.34827
ZFP28	-0.362482	0.0393179	0.348291
GUCD1	0.324818	0.0393656	0.348476
PSENEN	0.264183	0.0394373	0.348635
TIMM50	0.282394	0.0394228	0.348635
ADAMTSL5	-0.227844	0.0394687	0.348676
PDE4DIP	-0.418049	0.0397127	0.350284
RPS11	0.166706	0.0397274	0.350284
UQCRH	-0.235206	0.0397315	0.350284
UBR2	-0.198123	0.0397875	0.35054
DDX17	-0.166445	0.0398416	0.350541
WDR7	-0.179568	0.0398319	0.350541
CCDC51	-0.385626	0.0398988	0.350807
ACTR3B	-0.456893	0.0400604	0.351855
CCNG2	-0.606924	0.0400721	0.351855
CLN3	0.388527	0.0401122	0.35197
ASTN2	-0.808869	0.0403956	0.354217
ATN1	0.2665	0.0405477	0.354809
LOC616063	-0.634765	0.0405272	0.354809
MPND	-1.38203	0.0405309	0.354809
NOTCH3	0.220521	0.0406267	0.354809
SPTB	-0.746278	0.0406207	0.354809
TMEM41B	-0.304483	0.0406134	0.354809
TMBIM1	0.18558	0.0406552	0.354819
ADIPOR1	0.259634	0.0407252	0.354912
ANGPTL2	0.769645	0.040715	0.354912
GRK5	0.50057	0.0407751	0.354912
NDRG1	0.349069	0.0407655	0.354912
LOC101905258	-2.33972	0.0408213	0.355077
LOC112448929	-1.93276	0.0409891	0.356298
KIAA0754	-0.534954	0.0411164	0.356928
NUDT4	-0.322546	0.0411087	0.356928
LOC112443722	-1.73771	0.0411812	0.357014
SLC25A21	-0.635851	0.0411638	0.357014
RPS6KB2	0.35348	0.0412164	0.35708
BOLA3	0.523613	0.0412663	0.357275
CYP2S1	0.684402	0.0413092	0.357408
LOC101906554	-0.862941	0.0413961	0.357922
EPN1	0.226466	0.0414806	0.357939
ZNF282	-0.426177	0.0414613	0.357939
ZNF684	-1.17404	0.0414506	0.357939
CDH24	-1.73296	0.0415782	0.358068
HERC1	-0.298393	0.0415267	0.358068
RHOT2	0.275611	0.0415613	0.358068
VPS52	0.227756	0.041702	0.358897
KIF23	-0.433968	0.0417955	0.359463
AURKAIP1	0.315158	0.041826	0.359468
C24H18orf25	-0.402788	0.0419419	0.359468
CNNM2	-0.482502	0.0419619	0.359468
LOC107131684	-0.602102	0.0419557	0.359468
PGP	0.394287	0.0419278	0.359468
WBP11	0.222664	0.0419424	0.359468
BTBD8	-0.60904	0.0420827	0.359792
RNF19B	0.288169	0.0420597	0.359792
SULT1C4	-0.886839	0.0420276	0.359792
ZNF281	-0.230324	0.0421903	0.360475
KBTBD3	-0.460302	0.042255	0.360599
LOC107131817	-1.09896	0.0422603	0.360599
ERCC3	0.225641	0.0424236	0.361755
DEDD2	0.328174	0.0425786	0.362601
MRPL40	0.360941	0.0425697	0.362601
KRT17	0.274791	0.0427078	0.362988
MFSD6	0.178828	0.0427028	0.362988
PA2G4	0.317616	0.0426693	0.362988
LRP11	-0.549856	0.042822	0.363721
DGCR8	-0.262546	0.0429465	0.364132
HHLA2	-2.3194	0.0429356	0.364132
SUB1	-0.262345	0.0429544	0.364132
OARD1	-0.28631	0.0429946	0.364235
ZBTB6	0.678055	0.0430587	0.364541
GDPD2	-0.682958	0.0430965	0.364624
HS3ST6	0.325553	0.0431674	0.364986
CD36	-1.7413	0.0433618	0.365397
DDX31	0.200613	0.0435668	0.365397
HSD3B7	0.53288	0.0435223	0.365397
LIFR	-0.441921	0.0433033	0.365397
LOC101906182	-1.11448	0.0436936	0.365397
LOC104972401	-0.770608	0.0433892	0.365397
LOC112449459	-0.850142	0.0434194	0.365397
ONECUT2	-1.45893	0.0435556	0.365397
PALM	0.966529	0.0436803	0.365397
RICTOR	-0.266063	0.0436341	0.365397
RPAP3	-0.546209	0.0436695	0.365397
SMCHD1	-0.184855	0.0435938	0.365397
SPICE1	-0.760653	0.0436614	0.365397
SPOPL	-0.304986	0.0435953	0.365397
SRD5A3	-0.596354	0.0434644	0.365397
WDR5B	-0.526812	0.0436417	0.365397
WRN	-0.409562	0.0432739	0.365397
PIGQ	0.274127	0.0437829	0.365767
UBAP2	0.208598	0.0437941	0.365767
BOD1	-0.422568	0.0438947	0.365949
CEP97	-0.332811	0.0439771	0.365949
LOC100847870	-0.378543	0.044013	0.365949
LOC112442284	-0.61114	0.0439294	0.365949
MINDY3	-0.255567	0.0439737	0.365949
NUP43	-0.284918	0.0438938	0.365949
WDR45B	0.241528	0.043987	0.365949
RANBP2	-0.165131	0.0441981	0.36702
ZNF575	0.384215	0.0441941	0.36702
CENPF	-0.343413	0.0443786	0.367111
EIF4A1	0.206823	0.0443698	0.367111
NSD3	-0.188725	0.0442922	0.367111
SLC10A5	-0.529224	0.0443492	0.367111
TRIP11	-0.222845	0.0443449	0.367111
USP5	0.258352	0.0443046	0.367111
ZNF879	-0.615744	0.0444788	0.367706
GPRC5C	0.401724	0.0446167	0.368144
LRRTM2	-0.738393	0.0445844	0.368144
PCNX3	0.201691	0.0445902	0.368144
COX11	0.296482	0.0447803	0.36889
IER5	0.32244	0.0449048	0.36889
MAP2	0.617654	0.0448868	0.36889
NCK2	0.378285	0.0448182	0.36889
PUS3	-0.299565	0.044887	0.36889
RND3	-0.332158	0.0449057	0.36889
WDR13	0.28302	0.0448333	0.36889
ACKR3	0.633272	0.0449382	0.368924
DACH1	-1.32994	0.0449665	0.368924
IARS	-0.187004	0.0450156	0.369094
DHCR7	0.327326	0.0451035	0.369349
GUSB	0.310564	0.0450949	0.369349
LOC614625	0.520669	0.0451425	0.369436
MED1	0.139803	0.0452484	0.370069
TOM1	0.226237	0.0452773	0.370073
LOC616830	-0.46083	0.0454004	0.370613
NIPAL2	0.167925	0.0453841	0.370613
PHF20	-0.289001	0.0455005	0.371197
EML5	-0.539465	0.0456979	0.371875
NFKBIB	0.480798	0.0456703	0.371875
TIAF1	1.29399	0.0456782	0.371875
ZNF407	-0.257477	0.0456804	0.371875
RTN4IP1	-0.488453	0.0457373	0.371962
CCNL1	-0.370966	0.0457921	0.372128
CHCHD4	-0.287306	0.0458721	0.372128
COX20	-0.548721	0.0458205	0.372128
NUP214	0.200864	0.0458636	0.372128
C2H2orf69	-0.459615	0.0459569	0.372583
LOC101902469	-1.12261	0.0460741	0.3732
NDUFB6	0.267854	0.046119	0.3732
RAB1B	0.242097	0.0461171	0.3732
GTF3A	0.395205	0.046167	0.373356
DHX30	0.319303	0.0462853	0.37408
NTPCR	0.280312	0.0463284	0.374195
CABLES2	0.44531	0.0465483	0.375272
CAMSAP1	0.345041	0.0465218	0.375272
HOMER3	0.31173	0.0465337	0.375272
CYB5R3	0.219438	0.046618	0.375307
IL36RN	0.428584	0.0465985	0.375307
RPL37A	0.172867	0.0466392	0.375307
CRKL	0.262269	0.0466947	0.375423
LOC101902916	-0.963541	0.0467114	0.375423
G6PD	0.232942	0.0468356	0.375957
S100PBP	-0.278537	0.0468126	0.375957
CARD14	0.571958	0.0469744	0.376143
CRK	-0.157993	0.0468899	0.376143
PSMC6	-0.244983	0.046927	0.376143
ZHX2	0.47418	0.0469613	0.376143
ARMC8	-0.256947	0.0470222	0.376293
LOC112442845	-1.29659	0.0471567	0.376906
SLC35D2	0.674437	0.0471504	0.376906
IL17RE	-1.08782	0.0473243	0.377318
LOC112441718	-1.01993	0.0473104	0.377318
SNRNP27	-0.406611	0.0473205	0.377318
VPS13A	-0.251757	0.0472942	0.377318
LOC112447183	-0.817627	0.0473968	0.377324
RABEPK	-0.913982	0.0473718	0.377324
ZNF3	-0.385511	0.0474121	0.377324
GPR160	-0.471168	0.047513	0.37781
SNX13	-0.279655	0.0475314	0.37781
DHCR24	0.23607	0.0477143	0.378354
GRK4	-0.657404	0.0478616	0.378354
GYS1	0.248709	0.0477205	0.378354
LOC112447079	-0.710515	0.0478572	0.378354
LOC539747	-1.73758	0.0476935	0.378354
QTRT1	0.338249	0.0477919	0.378354
SPAG9	-0.186209	0.0478357	0.378354
VAT1	0.286435	0.0478484	0.378354
ZXDB	-0.44757	0.0477446	0.378354
USP31	-0.199742	0.0479011	0.378436
EXOC5	-0.207863	0.0479631	0.378696
CEBPG	-0.215241	0.0481557	0.379755
LOC101907132	-1.29795	0.0481533	0.379755
MOSPD1	-1.10731	0.0481983	0.379861
MPST	0.252756	0.048258	0.380101
SPATA7	-0.65018	0.0483014	0.380213
LOC101904916	-0.536886	0.048355	0.380404
ANKRD16	0.741391	0.0484782	0.381143
OGFR	0.276903	0.0486115	0.381716
PSMG4	0.318145	0.0486229	0.381716
REXO1	0.250884	0.0486391	0.381716
NCAPH2	0.28354	0.0486987	0.381722
TMEM145	-2.45531	0.0486852	0.381722
ARL11	-1.06702	0.0489234	0.381776
CDK2AP2	0.329482	0.0489066	0.381776
DOT1L	0.249064	0.0487606	0.381776
H2AFX	0.34548	0.0489404	0.381776
LOC101905588	-0.505308	0.0487938	0.381776
LOC112443211	-2.10411	0.0488515	0.381776
LOC112449531	-2.0411	0.0489	0.381776
RBM45	-0.297357	0.048838	0.381776
CDK17	-0.345443	0.0489963	0.381945
EDNRB	-0.933292	0.0490207	0.381945
ARPC2	0.150313	0.0491504	0.38221
COQ10B	-0.576051	0.0491723	0.38221
SHC1	0.186456	0.0490965	0.38221
ZNF783	-0.459297	0.0491471	0.38221
LOC783730	0.377	0.0492374	0.382487
LOC788599	-0.74502	0.0493498	0.382767
ZC3H15	-0.216018	0.0493617	0.382767
ZNF317	-0.275572	0.049311	0.382767
ASH1L	-0.178904	0.0495233	0.382908
BAIAP2L1	0.359899	0.0495566	0.382908
CBY1	0.611664	0.0495113	0.382908
LOC112448120	-1.04045	0.049483	0.382908
RNASE4	-0.246078	0.0494918	0.382908
ZBTB8OS	-0.290176	0.0495471	0.382908
LOC112442312	-0.559137	0.0496469	0.383378
ATP5MC2	0.204625	0.0500763	0.383958
FBRSL1	0.286707	0.0499193	0.383958
FKBP1A	0.152188	0.0498303	0.383958
LOC104973139	-1.49263	0.0500656	0.383958
LOC107133050	-1.00219	0.0498234	0.383958
LOC516742	0.447611	0.0498752	0.383958
LRRC41	0.290039	0.0498819	0.383958
MZT1	-0.541675	0.0499608	0.383958
PPM1A	-0.205249	0.0500194	0.383958
RHOU	0.504912	0.0499222	0.383958
RNASET2	0.580668	0.0499803	0.383958
TCEAL1	-0.967917	0.0500547	0.383958
PPFIBP2	-0.275661	0.0501881	0.384588
GMFB	-0.232451	0.0502358	0.384727
GPR143	-0.443546	0.0503043	0.384798
OAT	0.491664	0.0502986	0.384798
ZFAND3	0.270763	0.0503872	0.385206
ATP5MG	-0.172616	0.0506331	0.385238
ATP6V1D	0.207854	0.0508829	0.385238
CALHM2	1.52365	0.0505605	0.385238
CPAMD8	-1.13078	0.0505555	0.385238
EMC2	-0.231869	0.0507411	0.385238
FANCG	-0.43239	0.0508579	0.385238
HAUS6	-0.381055	0.0509499	0.385238
HERC4	-0.239847	0.0506282	0.385238
IPO13	0.236559	0.0507448	0.385238
LNPEP	-0.231856	0.0507779	0.385238
LOC101902551	-1.86284	0.0509543	0.385238
LOC112443214	-0.863291	0.0506914	0.385238
LRRC57	0.624025	0.0504463	0.385238
PHB2	0.239664	0.0508799	0.385238
PIGG	-0.230388	0.0509428	0.385238
RAB35	0.25444	0.0505083	0.385238
SEPT7	-0.251525	0.0505711	0.385238
UBC	0.177533	0.0507823	0.385238
ZSCAN30	-0.733896	0.0506876	0.385238
LOC112446427	-0.5856	0.0510459	0.385706
PLEKHF2	-0.255151	0.0511753	0.38646
CD82	0.226386	0.0512439	0.386529
FAM57A	0.565179	0.0512291	0.386529
FAM19A3	-1.86812	0.0513878	0.387252
KIF21A	-0.229417	0.0513994	0.387252
DERA	0.271584	0.0514579	0.387469
MIF	0.287803	0.051546	0.387907
LOC100336757	-1.72133	0.0517279	0.389051
ARHGAP18	-0.596625	0.0519213	0.38922
ARMCX4	-1.3038	0.0518688	0.38922
CHRNA9	-0.734474	0.0518285	0.38922
EDC4	0.266099	0.0518498	0.38922
PAXX	0.457826	0.0519599	0.38922
SETDB2	-0.285907	0.0518815	0.38922
TGFBI	0.394186	0.0519388	0.38922
MVD	0.401696	0.0520685	0.389769
ZNF286A	-0.355636	0.0520931	0.389769
NRARP	0.35217	0.0522367	0.390183
SPTSSA	-0.297744	0.0522385	0.390183
ZUP1	-0.450271	0.0522279	0.390183
TRMT61A	0.433424	0.0523145	0.390527
MFAP3L	0.265766	0.0525264	0.391884
HINT2	0.412079	0.0526738	0.392156
LOC112446766	-0.500717	0.0526835	0.392156
PARG	-0.213243	0.0526188	0.392156
PUS7L	-0.324142	0.0526254	0.392156
EWSR1	0.188616	0.0527578	0.392484
LOC112443329	-1.00689	0.0529031	0.39334
ABCF2	0.256636	0.0529814	0.393472
LOC101905046	-1.323	0.0529579	0.393472
MAGT1	-0.298801	0.0530252	0.393573
VCPKMT	-0.578723	0.0531234	0.394077
DTD1	0.307462	0.0531537	0.394077
FIGNL2	-0.678699	0.0532622	0.394228
HYAL1	0.440821	0.0532423	0.394228
MYD88	0.266824	0.0532651	0.394228
SEL1L	-0.217862	0.0533348	0.39452
BCL3	0.378798	0.0537448	0.395545
CD274	-0.60238	0.0537312	0.395545
DUSP3	0.357724	0.0536161	0.395545
HAUS3	-0.345729	0.0538002	0.395545
HGH1	0.35192	0.0537044	0.395545
LOC104974034	-1.15535	0.053533	0.395545
LRP6	-0.263045	0.053808	0.395545
MRPL47	-0.424495	0.0535915	0.395545
NEK6	-0.533179	0.0535483	0.395545
SLC35A4	0.493042	0.0538024	0.395545
SNX4	-0.306617	0.0536891	0.395545
ANKRD12	-0.293378	0.0539468	0.395894
GHITM	-0.236764	0.0539304	0.395894
ME2	-0.318634	0.0539187	0.395894
SIKE1	-0.340355	0.0540109	0.396141
GALE	0.318877	0.0540759	0.396171
UBE2R2	0.19066	0.0540724	0.396171
LOC112446036	-0.573057	0.0541247	0.396305
NCOR1	0.136236	0.0541653	0.396379
ALG6	-0.459634	0.0546692	0.396497
CREG2	0.588048	0.0546619	0.396497
GEMIN8	0.43813	0.0544858	0.396497
GET4	0.265311	0.0545164	0.396497
GGCX	0.224042	0.0544293	0.396497
LOC112444961	-0.909035	0.054443	0.396497
LYSMD4	-0.547386	0.0543417	0.396497
ORC2	-0.410267	0.0544219	0.396497
PTBP1	0.208807	0.0545723	0.396497
RPLP1	0.183859	0.0546071	0.396497
SLC35G1	-0.563048	0.0546402	0.396497
SUPT20H	-0.314087	0.054338	0.396497
TMEM125	0.360289	0.0544094	0.396497
TRIM8	0.301887	0.0544146	0.396497
USP13	-1.7714	0.054223	0.396497
ZFYVE9	-0.401515	0.0545839	0.396497
MTMR7	-0.926963	0.0547595	0.39693
NTHL1	0.361793	0.0548209	0.397154
RPL18	0.159441	0.0548544	0.397175
CD74	0.292963	0.0549448	0.397609
ADGRL4	-1.1487	0.0551522	0.398066
DGKH	-0.401596	0.0551668	0.398066
FBXW7	-0.264546	0.0551083	0.398066
LOC112448507	-0.964542	0.0551874	0.398066
PCF11	-0.23758	0.0551917	0.398066
TAGLN2	0.219232	0.0550702	0.398066
CBLC	0.305507	0.0552461	0.398238
CAVIN3	0.608822	0.0552967	0.398381
LOC104969177	-0.766915	0.0555522	0.400001
MYO1B	0.249147	0.055631	0.400346
BBS2	-0.375644	0.0556658	0.400375
DCAF10	-0.25762	0.0558355	0.401374
ANGPT2	-1.1103	0.0563717	0.402959
ARMCX3	-0.347027	0.0561737	0.402959
FKBP14	-0.552925	0.0563631	0.402959
KIAA0040	0.306767	0.0561205	0.402959
KNL1	-0.39786	0.0564129	0.402959
LOC101906588	-1.35658	0.0562032	0.402959
LOC786173	-0.681443	0.05624	0.402959
POLR2I	0.347908	0.0561743	0.402959
RFLNB	0.418384	0.0563377	0.402959
SLIT3	0.641597	0.0564278	0.402959
TBC1D10A	0.325755	0.0563778	0.402959
UBN2	-0.311021	0.0563627	0.402959
IPP	-0.408762	0.0565083	0.40309
LOC100848895	-0.351754	0.056489	0.40309
TRMT10B	-0.422632	0.0565758	0.403182
TYW5	-0.273428	0.0565832	0.403182
CNTLN	-0.854192	0.0566437	0.403393
LOC104975635	-0.36687	0.0567426	0.403876
METAP1D	-0.827108	0.0568591	0.404307
SNRNP200	0.133883	0.0568654	0.404307
DPY19L3	-0.429238	0.056932	0.40456
ASPH	-0.215949	0.0569677	0.404592
ZNF583	-0.408095	0.0570108	0.404677
RAD54B	-0.603097	0.0570449	0.404698
ABCC10	-0.306883	0.0574104	0.404992
CD14	0.439839	0.0573215	0.404992
DIS3	-0.260344	0.0574289	0.404992
DLX3	0.687922	0.0572467	0.404992
EZR	0.223539	0.0571551	0.404992
HIST1H3I	0.567178	0.0571254	0.404992
HIVEP2	-0.169064	0.0572861	0.404992
NEURL1B	0.506773	0.0572894	0.404992
NSUN6	-0.381961	0.0572975	0.404992
OTULINL	-0.67946	0.0574024	0.404992
SNRNP48	-0.366776	0.0573783	0.404992
AGO3	-0.338287	0.0575003	0.405056
DOCK6	0.437563	0.0574896	0.405056
IER5L	1.07402	0.0575982	0.405505
LOC107132098	-1.11553	0.0576764	0.405505
LOC112442833	-0.545021	0.0576887	0.405505
SPRY4	-1.06988	0.0576465	0.405505
DMAC2	0.373642	0.0578203	0.40621
LPAR5	0.39013	0.0579693	0.406317
SMPD4	0.266256	0.0579736	0.406317
SPHK2	0.243983	0.0579368	0.406317
TCIM	-0.827542	0.0578917	0.406317
ZNF75A	-0.372155	0.0579917	0.406317
GPCPD1	-0.400876	0.058027	0.406345
LOC112444150	-1.03808	0.0581124	0.406505
PRDX1	0.211834	0.0580951	0.406505
DGKI	-2.40167	0.0582257	0.406801
EIF3G	0.165204	0.0583718	0.406801
MRPL2	0.272513	0.0583295	0.406801
PAX9	0.211617	0.0583166	0.406801
PCGF1	0.52332	0.0582036	0.406801
PTPA	0.166954	0.058327	0.406801
SMAD2	-0.218661	0.0584049	0.406801
STXBP3	-0.253446	0.0583768	0.406801
CCDC6	-0.156512	0.0586178	0.407593
CHAF1B	0.534564	0.0585814	0.407593
METRNL	0.327639	0.0586412	0.407593
ZNF207	-0.240343	0.0586439	0.407593
LOC112442719	-0.600009	0.0588964	0.409011
LPIN3	0.281379	0.0589424	0.409011
TUBB2A	0.313053	0.0589186	0.409011
ZNF572	-0.400269	0.0590814	0.409757
ZFYVE16	-0.260026	0.0593348	0.411295
C17H22orf39	0.410732	0.0594043	0.411558
BCL7C	0.41113	0.0594921	0.411711
CDK16	0.190016	0.0595215	0.411711
UHRF2	-0.358415	0.0595166	0.411711
ALDH5A1	0.321089	0.0596905	0.411827
CEP120	-0.386346	0.0596735	0.411827
EEF1AKMT2	-0.558898	0.0597404	0.411827
LOC100138449	-0.24553	0.0597598	0.411827
PRPF40A	-0.194362	0.0597179	0.411827
TEK	-0.879254	0.0596767	0.411827
TSPAN3	0.262069	0.0596182	0.411827
BREH1	0.295911	0.059862	0.41206
DGAT2	0.788814	0.0598403	0.41206
TMEM222	0.346297	0.0598888	0.41206
PHF20L1	-0.295988	0.0599255	0.412094
KLHL3	-0.885266	0.0599953	0.412213
RNASE10	-0.636305	0.0600061	0.412213
LOC107132942	-0.840959	0.0602816	0.413887
MRPS6	0.285222	0.0603594	0.414203
LOC511937	-0.566944	0.0604032	0.414284
UBA1	0.167037	0.0605425	0.415021
C1H21orf91	0.467699	0.0606574	0.41516
CDK5RAP1	-0.25642	0.0606393	0.41516
SPRYD3	0.224692	0.0606735	0.41516
TCF25	0.188141	0.0606905	0.41516
ARFGAP2	0.227632	0.0609631	0.415286
COA3	0.23453	0.0610522	0.415286
CYTH4	-1.57234	0.0610079	0.415286
EIF4EBP2	0.174284	0.0608522	0.415286
IFRD2	0.316706	0.0611034	0.415286
IVNS1ABP	-0.214027	0.0610089	0.415286
LOC101903284	5.56156	0.0610609	0.415286
MRPL41	0.42409	0.061124	0.415286
POLR1E	0.330463	0.0609066	0.415286
QARS	0.170557	0.0607781	0.415286
SERTAD3	-0.246887	0.0608483	0.415286
TBL3	0.337965	0.0609881	0.415286
TMC4	-0.269012	0.0608653	0.415286
SNN	-0.384171	0.0611884	0.415506
HIST1H2BD	0.384809	0.0612594	0.415771
FBXO28	-0.321056	0.0613365	0.416077
AK1	0.288679	0.0613933	0.416246
IQGAP1	0.126552	0.0614661	0.416522
TRPM1	-2.60521	0.0615845	0.417106
ILKAP	-0.288515	0.0616623	0.417416
TPM4	0.21983	0.0617036	0.417479
ZNF283	-0.519143	0.061738	0.417494
SUMO3	0.270736	0.061797	0.417676
DLG1	-0.19478	0.0619369	0.418404
ESD	-0.175297	0.0620376	0.418597
LOC107132639	-0.458827	0.062094	0.418597
LOC112442082	-0.801601	0.0620763	0.418597
MICALL1	0.284138	0.0621232	0.418597
TTC4	0.326475	0.0621587	0.418597
UBE2V2	-0.220404	0.0621481	0.418597
SNX6	-0.226297	0.0622214	0.418803
HSD17B10	0.255964	0.0622888	0.41904
CDH5	-0.593106	0.0624021	0.419368
ENDOU	0.300304	0.0624014	0.419368
BoLA	0.637424	0.0626366	0.420006
C7H19orf24	0.430106	0.0626459	0.420006
CHERP	0.287879	0.0627471	0.420006
LOC112449293	-0.680665	0.0626981	0.420006
NR1H2	0.225983	0.0627236	0.420006
RRAS	0.573248	0.0627418	0.420006
RXRA	0.208419	0.0627079	0.420006
USP40	-0.260822	0.0627554	0.420006
CD320	0.315036	0.0628295	0.420196
ERMP1	-0.199253	0.0629776	0.420196
FCHO2	-0.281017	0.0630746	0.420196
GLG1	-0.164317	0.0629534	0.420196
GOLPH3L	0.253599	0.0629161	0.420196
GSDME	-0.628916	0.0630686	0.420196
KIN	-0.388744	0.0629838	0.420196
SURF4	0.240935	0.0629921	0.420196
USP30	0.332362	0.0630743	0.420196
LOC107132941	-0.709517	0.0631371	0.420397
OGFOD3	0.356561	0.0632159	0.420706
NSD1	-0.161176	0.0633561	0.420778
SCCPDH	0.656488	0.0633177	0.420778
SNX14	-0.250862	0.0633027	0.420778
ZNF451	-0.315078	0.063346	0.420778
HDLBP	0.143415	0.0634302	0.421055
MRPL58	-0.240146	0.0635078	0.421237
NAA15	-0.207813	0.0635297	0.421237
VMP1	-0.314083	0.0635548	0.421237
ACSL1	-0.455743	0.063692	0.421368
CCL22	0.902701	0.0637042	0.421368
SPAG7	-0.251882	0.0636605	0.421368
ZNF644	-0.270997	0.0637018	0.421368
ANKRD35	0.703045	0.0637984	0.421562
FUOM	0.565357	0.0637958	0.421562
C14H8orf37	0.453008	0.0640197	0.421797
LOC107132656	-0.611528	0.06397	0.421797
SFXN5	0.270733	0.0639068	0.421797
SLC12A2	-1.73017	0.0640285	0.421797
TIPIN	-0.361769	0.0639814	0.421797
TRIM25	0.262501	0.06396	0.421797
RDH12	1.43346	0.0640618	0.421802
CEBPZOS	-0.42338	0.0641216	0.421983
TNFSF10	-0.621101	0.0641795	0.42215
ADCY4	-1.74896	0.0646173	0.423103
BTF3	0.124051	0.0645384	0.423103
COPS6	0.205937	0.0645174	0.423103
DIAPH3	-0.519882	0.0644926	0.423103
LOC104975683	0.527647	0.0646011	0.423103
LOC112449614	-1.55485	0.0644402	0.423103
PLEKHO2	0.7997	0.0646043	0.423103
PLVAP	-0.477411	0.0645468	0.423103
ZNF614	-0.432179	0.0644989	0.423103
SHISA9	-2.85258	0.0646934	0.423176
SMIM15	-0.276868	0.0646791	0.423176
CHID1	0.202531	0.0648515	0.423609
LOC101904397	-1.07989	0.0648575	0.423609
R3HDM2	0.217327	0.0648353	0.423609
C5H12orf71	-1.00374	0.0649314	0.42388
DUSP7	0.260817	0.0650156	0.424216
CEP170B	0.22742	0.0652876	0.424559
ELL	0.351457	0.0652694	0.424559
INPP4A	-0.431145	0.0653148	0.424559
JMJD1C	-0.212425	0.065182	0.424559
NUTF2	0.263239	0.0651145	0.424559
ROBO2	-0.27607	0.0651353	0.424559
[truncated: 12,195 more rows]

## Sheet: (C) Meta-analysis
Gene	Fisher P-value	Fisher Adjusted P-value	Removed because expressed in only one study	Robust?
LOC789569	6.70992e-09	9.52406e-05		N
LOC101904916	5.47889e-08	0.000388837		N
TECR	1.43622e-07	0.000679522		N
ATP6AP1	2.95873e-07	0.000787629		N
LOC101905033	3.32942e-07	0.000787629	*
PAMR1	3.10527e-07	0.000787629		N
EGLN3	7.51194e-07	0.00119881		N
LOC100848775	7.60128e-07	0.00119881		N
LYPD3	5.98041e-07	0.00119881		N
LOC107133289	1.18954e-06	0.00168844	*
LOC112444184	1.42563e-06	0.00183958	*
KAT2B	2.46253e-06	0.00233544		N
KLK13	2.22485e-06	0.00233544		N
LOC112447918	2.46805e-06	0.00233544	*
PLP2	2.43432e-06	0.00233544		N
HTRA1	2.75911e-06	0.00244768		N
RHOG	3.96853e-06	0.0031294		N
TUBA4A	3.81277e-06	0.0031294		N
LOC112442429	5.92223e-06	0.00442422	*
CD52	7.06248e-06	0.00501224		N
SH3BGRL3	7.80727e-06	0.00527697		N
SESN3	1.01992e-05	0.00635623		N
ZDHHC5	1.06717e-05	0.00635623		N
ZNF750	1.07475e-05	0.00635623		N
LOC104968522	1.82997e-05	0.0100794	*
RPS15	1.84631e-05	0.0100794		N
LOC112448168	2.49703e-05	0.013127	*
ODF2L	2.7008e-05	0.0136911		N
SH3GLB2	2.81445e-05	0.0137753		N
HGS	3.62625e-05	0.017157		N
MYL12A	4.14574e-05	0.0189821		N
ZDHHC3	4.56773e-05	0.0202607		N
ASB3	4.79488e-05	0.0204713		N
MYADM	4.90365e-05	0.0204713		N
LOC104976804	5.55663e-05	0.0219085		N
LYPD2	5.4547e-05	0.0219085		Y
ASB2	5.89751e-05	0.0220288		Y
CBX2	5.75332e-05	0.0220288		N
PRODH	6.65449e-05	0.0236631	*
VARS	6.66847e-05	0.0236631		Y
GLULP	7.16683e-05	0.0242205		N
RC3H1	7.01769e-05	0.0242205		N
HSPB1	7.77197e-05	0.0250717		N
ZNF146	7.65327e-05	0.0250717		N
LY6G6C	8.03714e-05	0.0253509		N
LOC104970663	8.25374e-05	0.0254682	*
CYP1B1	9.01569e-05	0.0272274		Y
PSMB5	9.25931e-05	0.0273806		N
ALPK1	9.86816e-05	0.0276715		Y
DNM2	9.94257e-05	0.0276715		N
PSMB6	9.56148e-05	0.0276715		N
B3GNT3	0.000118897	0.0293871		Y
C1QBP	0.000117331	0.0293871		Y
LOC101901948	0.000115571	0.0293871	*
LOC112446779	0.000115126	0.0293871	*
MEGF11	0.000116627	0.0293871	*
NBEAL1	0.000120083	0.0293871		N
SH3GL1	0.000109467	0.0293871		N
IL1RN	0.000129711	0.0312054		Y
LOC112441605	0.000133991	0.0313671	*
TUBB	0.000134803	0.0313671		Y
LOC112449344	0.000138312	0.0316646	*
SLC35D1	0.000147836	0.0327871		N
TTN	0.000145562	0.0327871	*
TMEM54	0.00015159	0.0331027		N
LOC112443250	0.000160597	0.034538	*
LOC112444652	0.000167028	0.0353849	*
LOC104971374	0.000171037	0.0357014		N
CCDC66	0.000178209	0.0366593		N
LOC112447832	0.000193748	0.0381953	*
MAN2B1	0.00018866	0.0381953		N
NDUFA9	0.000193549	0.0381953		Y
CFL1	0.000196801	0.0382501		N
PIBF1	0.000199416	0.0382501		N
C7H5orf46	0.000208219	0.0383827		Y
LOC100848030	0.000206406	0.0383827		N
YPEL3	0.000204419	0.0383827		N
MTERF2	0.000215688	0.0392498		N
FRK	0.000219053	0.0393574		Y
ATR	0.000239332	0.0409287		N
LOC107132473	0.000231576	0.0409287	*
LOC618541	0.000234614	0.0409287	*
REXO5	0.000238206	0.0409287		Y
RUVBL1	0.000251261	0.0424572		N
LOC104973218	0.000257086	0.0425134		Y
PRR5	0.000257584	0.0425134		N
DNAJB1	0.000264675	0.0431815		N
LOC100848724	0.000270908	0.0436962	*
MTAP	0.000274416	0.0437647		N
MAPK1	0.000278411	0.0439086		N
TMSB10	0.000297968	0.0460509		N
UACA	0.000298484	0.0460509		N
ARAF	0.000304606	0.0464901		Y
DCUN1D4	0.000316784	0.046514		N
GABARAP	0.000314771	0.046514		N
MALL	0.000317871	0.046514		N
RGS5	0.000316161	0.046514		N
FAM107B	0.000335249	0.0476444		Y
LOC100139345	0.000344909	0.0476444		Y
LOC112444932	0.000337155	0.0476444	*
PNPT1	0.000345736	0.0476444		N
RWDD3	0.000333507	0.0476444		Y
SNX15	0.000340854	0.0476444		Y
ELF5	0.00035383	0.0482909		N
S100A11	0.000359689	0.0486231		Y
MARS2	0.000383108	0.0508209
YBX3	0.000380988	0.0508209
TMEM147	0.00039248	0.0515821
LY86	0.000403379	0.0520505
SREBF2	0.000402873	0.0520505
EIF5A	0.000410873	0.0520708
ZNF24	0.000408018	0.0520708
GOLGB1	0.000427245	0.0528583
LOC100139916	0.000427891	0.0528583
LOC107132775	0.000428259	0.0528583
SYNE2	0.000446166	0.0545938
PPIP5K2	0.000460126	0.0548826
PPP1CA	0.00045846	0.0548826
SNRPG	0.000459038	0.0548826
G6PD	0.000482065	0.056788
GOT2	0.000484102	0.056788
BoLA	0.000498054	0.0579458
MBOAT7	0.000502756	0.0580172
GINS1	0.000517664	0.0581381
LOC112444972	0.000515933	0.0581381
PIK3C2A	0.000520188	0.0581381
STXBP5L	0.000517495	0.0581381
TUBG1	0.000550176	0.0610094
GLS	0.000568413	0.0625431
SLC41A2	0.000575267	0.0628103
ACTB	0.000582321	0.0630952
SPCS3	0.000587745	0.0632004
NUDT12	0.000597836	0.0638021
HSF1	0.000630626	0.0667993
CEACAM19	0.000660187	0.0689022
USP14	0.000655398	0.0689022
PKM	0.000665896	0.0689908
CLHC1	0.00069638	0.0709313
LOC112441629	0.000695827	0.0709313
SFXN1	0.000699618	0.0709313
UBE2V1	0.000718321	0.072311
SLC25A39	0.00072597	0.0725663
CAPNS1	0.000739225	0.0727473
CARM1	0.000752889	0.0727473
FRMD4A	0.000759928	0.0727473
LOC100336795	0.000763657	0.0727473
LOC101906565	0.000754666	0.0727473
MCM6	0.000754815	0.0727473
PLBD2	0.00074058	0.0727473
LOC112445001	0.00077149	0.0730036
PRPF8	0.000794459	0.0746792
ANXA2	0.000803269	0.0750105
LOC104971363	0.000834223	0.0773919
ERO1A	0.000847396	0.0781035
CEP57L1	0.000878775	0.0794838
CYBRD1	0.000879171	0.0794838
KXD1	0.000878692	0.0794838
JUNB	0.000901871	0.0805793
TEX10	0.000902642	0.0805793
MCUR1	0.000915345	0.0812025
RPL12	0.000928013	0.081815
CAPN2	0.000955524	0.0837204
LOC101903193	0.000986161	0.084927
LOC104972888	0.000975891	0.084927
ZCCHC2	0.000987245	0.084927
SNRPB	0.00101458	0.086233
ZBTB7C	0.00101081	0.086233
TMEM175	0.00103065	0.0870779
LOC112446495	0.00104025	0.0873685
APH1B	0.0010677	0.0877966
CRNN	0.00106274	0.0877966
LOC101905723	0.00108246	0.0877966
LOC112442814	0.00105973	0.0877966
LOC112442854	0.00108028	0.0877966
LOC112444960	0.00107601	0.0877966
CCT7	0.00109899	0.0886311
ALPK3	0.0011172	0.0887029
CLPTM1	0.00112223	0.0887029
MAZ	0.00112488	0.0887029
PTCD3	0.00110943	0.0887029
ACYP1	0.00113959	0.0891093
LOC112449613	0.00114259	0.0891093
ANXA1	0.00116878	0.0891917
GALNT18	0.00116709	0.0891917
LOC101907491	0.00116627	0.0891917
RUNX3	0.00115632	0.0891917
DSG4	0.00120365	0.090681
LOC112442972	0.00119782	0.090681
PSMA2	0.00121203	0.090681
TMEM126A	0.00121385	0.090681
BAG6	0.00122831	0.0908052
DAG1	0.00122352	0.0908052
FIZ1	0.0012545	0.0908938
GCC2	0.00126272	0.0908938
HSPE1	0.0012407	0.0908938
KRT23	0.00126793	0.0908938
RPL18A	0.00124616	0.0908938
SF3B1	0.00126072	0.0908938
JAML	0.00127879	0.0912116
LOC100848668	0.00129111	0.0916301
KCNJ2	0.0013363	0.092202
LOC101907749	0.00133389	0.092202
LOC112441897	0.00132051	0.092202
LOC112447731	0.00131573	0.092202
MTX1	0.00133814	0.092202
TPST2	0.00130947	0.092202
KCNK7	0.00137394	0.0924252
LOC101903232	0.00136371	0.0924252
MTF2	0.00137251	0.0924252
PSMA3	0.00137144	0.0924252
UMPS	0.0013492	0.0924252
RAB5B	0.00138455	0.0926994
FSCN1	0.00140268	0.0928392
MTPAP	0.00140193	0.0928392
NAA30	0.00140626	0.0928392
NPTXR	0.00141533	0.0930056
C3H2orf54	0.0014381	0.0940665
GTF2IRD2	0.00145517	0.094746
LOC101907053	0.00147288	0.0954615
SLC16A4	0.00148223	0.0956309
BLNK	0.00151717	0.0959474
LOC112444382	0.0015035	0.0959474
LOC112446875	0.0015277	0.0959474
LOC616200	0.00150811	0.0959474
PAPLN	0.00152114	0.0959474
USP48	0.0015141	0.0959474
MIER1	0.00154936	0.0968796
MDH2	0.00157608	0.0981182
MRPS25	0.00159359	0.0987747
RAB25	0.00163283	0.100331
TUBB4B	0.00163003	0.100331
ARSB	0.00169285	0.100972
CNIH1	0.00168495	0.100972
GPR180	0.00165669	0.100972
LOC112446111	0.00167491	0.100972
RTN4IP1	0.0016868	0.100972
TMSB4X	0.00169307	0.100972
UBA52	0.00166793	0.100972
ADAM15	0.00175271	0.102738
CACUL1	0.00175887	0.102738
CS	0.0017556	0.102738
HSBP1L1	0.00173563	0.102738
MXRA8	0.00173945	0.102738
RMI1	0.00179021	0.10414
EFNA3	0.00180106	0.104344
FZD3	0.00182389	0.105046
TKT	0.00182797	0.105046
SRM	0.00183577	0.105068
FASN	0.00185667	0.105838
WDR46	0.00187126	0.106243
LOC100848405	0.0018982	0.107266
TOMM40	0.0019044	0.107266
WRB	0.00191402	0.107382
ARSA	0.00194897	0.108625
HSPA9	0.00195149	0.108625
DANCR	0.00196585	0.108997
GSDME	0.00202163	0.110097
PRKG1	0.00202446	0.110097
RAI2	0.00200436	0.110097
TEAD3	0.00201031	0.110097
TLE4	0.00199872	0.110097
ATRX	0.00206469	0.110519
GPATCH2L	0.00205714	0.110519
TGM5	0.00204578	0.110519
ZFC3H1	0.00207117	0.110519
ZNF131	0.00204922	0.110519
CDC37	0.00209152	0.111187
APBB2	0.00211607	0.112073
LOC112448928	0.00213507	0.112659
B9D1	0.00214876	0.112707
BCAS2	0.00215906	0.112707
CCDC186	0.00216369	0.112707
KYAT3	0.00216775	0.112707
AGPAT2	0.00219213	0.113551
LOC100847951	0.00220799	0.113551
WDR12	0.00220627	0.113551
ATP6V0D1	0.00222649	0.11409
ATP5MD	0.00225888	0.115075
SLC35C1	0.00226193	0.115075
TIAF1	0.00228134	0.115318
ZFP36	0.00228295	0.115318
RPL35A	0.00230949	0.116244
CD3G	0.00233461	0.117093
RNF19B	0.00234319	0.11711
ESCO1	0.002399	0.119479
BTG1	0.00242836	0.120518
CCT8	0.00249584	0.123436
ABHD17A	0.00253296	0.124202
ENO1	0.00255243	0.124202
MED27	0.00252963	0.124202
NFKBIA	0.00255508	0.124202
RABEPK	0.00255011	0.124202
CYP2C87	0.00256409	0.124214
NDUFS7	0.00257644	0.124388
C14H8orf82	0.0026211	0.125044
CRYAB	0.00260451	0.125044
PRELP	0.00262527	0.125044
TNIK	0.00261527	0.125044
CBX5	0.00264869	0.125252
PHPT1	0.00264486	0.125252
RTCB	0.00265612	0.125252
LOC112444644	0.00272022	0.127575
ZBTB26	0.00272334	0.127575
TCF25	0.00278088	0.129841
ATP9A	0.00279872	0.130246
HPD	0.00282336	0.130963
AURKC	0.00284921	0.131057
ETV4	0.00284184	0.131057
KRT14	0.00285308	0.131057
ARMC5	0.00286707	0.131121
HAPLN3	0.00287883	0.131121
LCORL	0.00288411	0.131121
RPL23A	0.00289142	0.131121
ACADL	0.00294967	0.131174
ETNK1	0.00295711	0.131174
IL3RA	0.00296709	0.131174
LLGL2	0.00293127	0.131174
LOC104973739	0.00291659	0.131174
LOC112442867	0.00293008	0.131174
LOC112446039	0.00297041	0.131174
PRKD1	0.00297576	0.131174
SHMT2	0.00294643	0.131174
DHODH	0.00300441	0.132027
C7H5orf30	0.00302856	0.132677
LOC112448058	0.00304089	0.132807
ZNF75D	0.00305437	0.132987
LOC539705	0.00309847	0.133561
MPDU1	0.00311459	0.133561
PSMD5	0.00308255	0.133561
RAB30	0.00311029	0.133561
SDHB	0.00308744	0.133561
AK6	0.00313839	0.133773
KCNC4	0.00313231	0.133773
HELLS	0.00315253	0.133973
SRSF2	0.00317383	0.134476
LOC112446680	0.00321633	0.135871
ING3	0.00327849	0.136867
SLAIN2	0.00326177	0.136867
THY1	0.0032633	0.136867
ZFYVE1	0.00326911	0.136867
ADSL	0.00329088	0.13692
ERGIC3	0.00329905	0.13692
ADAM20	0.00334009	0.137695
CSNK1G2	0.00334682	0.137695
LOC112447762	0.00334354	0.137695
IQCB1	0.00339421	0.138883
MARVELD1	0.00339526	0.138883
SHISA5	0.00342524	0.139706
LOC112447845	0.00344031	0.139919
NIF3L1	0.00345473	0.140104
CSNK2B	0.00347356	0.140467
PLD6	0.00348589	0.140564
DSTN	0.00350677	0.141006
FAR1	0.00362033	0.141083
FGD4	0.00360141	0.141083
KDR	0.00356869	0.141083
LOC100848407	0.00360399	0.141083
LOC112444655	0.00352367	0.141083
LOC506989	0.00363533	0.141083
NDUFS8	0.00362179	0.141083
NR2C2AP	0.00356311	0.141083
RPS2	0.00363789	0.141083
SERPINB8	0.00361566	0.141083
SLC25A36	0.00358091	0.141083
UTP4	0.00359311	0.141083
WISP1	0.00363102	0.141083
EIF3B	0.00367301	0.14167
LOC104972443	0.00367292	0.14167
GOLGA4	0.00368539	0.141763
LOC104971101	0.00370391	0.14205
LOC511937	0.00371288	0.14205
LOC783260	0.0037525	0.14318
BMS1	0.00376909	0.143427
KBTBD8	0.00380478	0.144398
JUP	0.00385173	0.145421
TPI1	0.0038522	0.145421
LOC112442254	0.00389205	0.146147
WDR18	0.0038883	0.146147
SMPDL3A	0.00390625	0.146294
PCDH17	0.00393405	0.146947
CYB561	0.00395902	0.147148
PHLDB1	0.00396015	0.147148
PSMA5	0.00399048	0.147539
TK1	0.00399298	0.147539
YJU2	0.00400187	0.147539
MINDY2	0.00404047	0.148576
LOC112444209	0.0040759	0.149492
PTBP2	0.00410322	0.150106
LOC100300095	0.00415534	0.150121
LOC112446860	0.0041565	0.150121
NKPD1	0.00415239	0.150121
PLEK2	0.0041216	0.150121
PNRC1	0.00414656	0.150121
FNIP1	0.00418061	0.150608
KLF4	0.00422704	0.151895
LOC107131710	0.00425462	0.152116
MOSPD3	0.00425316	0.152116
ANKRD16	0.00430942	0.152486
CENPV	0.00429876	0.152486
DTL	0.00431364	0.152486
LOC538679	0.00432944	0.152486
MUC6	0.0043257	0.152486
SENP2	0.00427839	0.152486
RIPK1	0.00437593	0.153742
ELOVL7	0.00443065	0.15517
PRPF19	0.00443841	0.15517
PPAT	0.00445967	0.155285
PPP2R1A	0.00446358	0.155285
LOC112446480	0.00449647	0.156046
SYNJ1	0.00451779	0.156404
COL10A1	0.00454555	0.156867
EIF6	0.00455327	0.156867
CPNE8	0.00459267	0.157841
FBXO16	0.00462109	0.157842
KLF11	0.00462817	0.157842
LOC112448163	0.00464831	0.157842
METTL1	0.00463215	0.157842
ULK2	0.00464483	0.157842
ABCA1	0.00475502	0.158115
BCL7A	0.0047217	0.158115
DLK2	0.00475104	0.158115
EID3	0.00467929	0.158115
IPO4	0.00474354	0.158115
LOC100847180	0.0047841	0.158115
LOC112442610	0.00479001	0.158115
LOC112444904	0.00477067	0.158115
LOC112449629	0.00472339	0.158115
RABGGTB	0.00476518	0.158115
SIGMAR1	0.00474321	0.158115
TMEM259	0.00477846	0.158115
FAM3D	0.0048153	0.158581
GPX1	0.00488797	0.158627
LOC101905593	0.00489493	0.158627
LOC104972855	0.00483949	0.158627
PRKACA	0.00484244	0.158627
STX17	0.0048603	0.158627
TNFRSF6B	0.00487752	0.158627
XRCC2	0.00486267	0.158627
ELOVL1	0.00498795	0.158748
GEMIN6	0.00497127	0.158748
LOC101902360	0.00497949	0.158748
LOC104976274	0.00498813	0.158748
LOC615792	0.00493377	0.158748
R3HDM2	0.00492684	0.158748
RPS16	0.00498497	0.158748
THOC1	0.0049485	0.158748
CAP1	0.00500045	0.158784
LOC100297192	0.00505263	0.159726
PKP3	0.00504684	0.159726
ZC3H12C	0.00507568	0.160098
DPP4	0.00509217	0.160262
LOC112449523	0.00514937	0.161657
STOX2	0.00515925	0.161657
EDAR	0.00518573	0.162128
GUF1	0.00521868	0.1628
ACTN4	0.00526289	0.163399
ADM2	0.00526094	0.163399
LOC112443530	0.00529134	0.163399
LOC112448776	0.00529545	0.163399
MCM2	0.00528094	0.163399
ATAD3A	0.00531993	0.163798
ABCB8	0.00534391	0.164181
RPA3	0.00538489	0.165082
ADGRG1	0.00542823	0.165551
ATMIN	0.00546685	0.165551
LOC101904078	0.00546937	0.165551
MGME1	0.00547017	0.165551
SUCLG2	0.00544522	0.165551
SYCP2	0.00546908	0.165551
PSRC1	0.00552157	0.166397
SCNN1A	0.0055138	0.166397
LOC100297498	0.00559444	0.167292
LOC530348	0.00560211	0.167292
NHP2	0.00557469	0.167292
PHB2	0.00559644	0.167292
TAPBP	0.00561019	0.167292
CDSN	0.00568778	0.167397
LOC107132348	0.00569923	0.167397
LOC112448770	0.00565981	0.167397
NUP93	0.00570559	0.167397
PGAM1	0.00570805	0.167397
PLAGL2	0.00569072	0.167397
RPL36	0.00564939	0.167397
UBE2M	0.00567308	0.167397
AKAP11	0.00577024	0.168089
LOC112443149	0.00578413	0.168089
LOC112444964	0.00579085	0.168089
MTERF3	0.00575745	0.168089
SNX2	0.00577008	0.168089
ACER2	0.00588935	0.168635
DNPH1	0.00582681	0.168635
GNB1	0.00587954	0.168635
GPS1	0.00584165	0.168635
LOC101906171	0.00590311	0.168635
PRSS48	0.00586011	0.168635
UTP6	0.00591396	0.168635
WDFY1	0.00591659	0.168635
YARS	0.00586434	0.168635
FBXO25	0.00597018	0.169821
TTC3	0.00600488	0.170467
CENPS	0.00603798	0.170515
SLC29A1	0.00603645	0.170515
UTP18	0.00604261	0.170515
FAM53A	0.00608356	0.171329
LOC112441677	0.00609564	0.17133
APOBR	0.00612998	0.171954
RAB5C	0.00616238	0.172183
VPS13D	0.00615197	0.172183
PHB	0.00617679	0.172246
LOC112447190	0.00621194	0.172255
TXN2	0.00620297	0.172255
ZNF592	0.00621351	0.172255
PSMD3	0.00624988	0.172925
ANKRD50	0.00626925	0.172995
ARL2	0.00628897	0.172995
CEP290	0.00628361	0.172995
VIM	0.00632601	0.173678
MIPOL1	0.00634879	0.173967
CCT5	0.00643327	0.174596
CHMP7	0.00640296	0.174596
FPGT	0.00641142	0.174596
KIAA0825	0.0064107	0.174596
WBP2	0.00643051	0.174596
LOC112442865	0.00644979	0.17471
CD59	0.00653058	0.176562
MFSD6	0.00655435	0.176868
ASCC2	0.00658399	0.17733
CDC42EP3	0.00662479	0.17769
DHRS3	0.00664741	0.17769
EIF3I	0.00662568	0.17769
LOC112447130	0.00663587	0.17769
MIC1	0.00668333	0.178314
LOC107131652	0.00676826	0.179651
LOC112442866	0.00675701	0.179651
MINK1	0.00677142	0.179651
C23H6orf222	0.00683366	0.180118
HSPB8	0.00681798	0.180118
LOC100848011	0.00681847	0.180118
TBC1D31	0.00683978	0.180118
GFM2	0.00687633	0.180642
MAPK10	0.00688512	0.180642
CISD2	0.00690379	0.180798
ALOX15B	0.00694938	0.181656
TMPRSS11D	0.00696927	0.181842
LOC100850276	0.00704496	0.182759
POLDIP2	0.00705595	0.182759
PSMB4	0.00702212	0.182759
USP24	0.00705324	0.182759
LOC112448933	0.00707693	0.182969
PSMA7	0.00710608	0.183389
RBM15	0.00718059	0.184975
PKP1	0.00720086	0.185161
MET	0.00723325	0.185658
TXN	0.00726185	0.186055
IRS2	0.00729589	0.186591
SLC2A1	0.00732229	0.186929
SH3BP4	0.00734684	0.187219
SLC44A2	0.00738768	0.187922
E2F3	0.00743416	0.187998
PJA2	0.00740485	0.187998
SHARPIN	0.00744364	0.187998
TPRA1	0.00743125	0.187998
LOC112448378	0.00749093	0.188725
NOC4L	0.00749902	0.188725
RBM45	0.00754906	0.189313
YIPF4	0.00754452	0.189313
ABCB4	0.00756869	0.189471
TYW1	0.00764659	0.191084
CCL4	0.00769116	0.19186
ABLIM3	0.0077495	0.19236
DSP	0.00775927	0.19236
HK1	0.00776542	0.19236
MAP2K7	0.00773035	0.19236
NAPA	0.00780704	0.193054
CUX1	0.00786087	0.194047
LOC101906433	0.0078877	0.194372
AMFR	0.0079657	0.195408
FOXO4	0.00799859	0.195408
LOC787530	0.007948	0.195408
MED17	0.00799219	0.195408
RETREG2	0.00797741	0.195408
VPS54	0.00801337	0.195433
ZCCHC6	0.008054	0.196087
UBR5	0.0081356	0.197734
TBC1D32	0.00815403	0.197843
PTPMT1	0.00818755	0.198317
IFI6	0.00821866	0.198394
RPS4Y1	0.00821168	0.198394
CSAD	0.00824054	0.198584
BNIPL	0.00825709	0.198638
ZNF292	0.00827077	0.198638
HAUS3	0.00831501	0.199027
LOC100300896	0.00830928	0.199027
ATP2A3	0.00836352	0.199711
FBL	0.00837173	0.199711
FANCM	0.00841503	0.200408
RNPEPL1	0.00847139	0.201412
ATG9A	0.00851336	0.201463
CSRNP2	0.0085161	0.201463
IFT172	0.00849239	0.201463
WWC2	0.0085406	0.201706
SUGT1	0.00856488	0.201943
CWH43	0.00860442	0.20205
KANSL1L	0.00861211	0.20205
MCM7	0.00859883	0.20205
LSM7	0.00878487	0.205086
RANBP1	0.00876311	0.205086
YTHDC1	0.00878122	0.205086
LACC1	0.00881495	0.205451
CD2AP	0.00884219	0.205748
SLC38A9	0.00885724	0.205761
CNOT11	0.00888903	0.20583
HIF3A	0.0088992	0.20583
LOC101906045	0.00891823	0.20583
LOC112444340	0.00891071	0.20583
OTX1	0.00893614	0.205908
CLIC3	0.0089866	0.206067
LOC112448528	0.0089837	0.206067
WDR1	0.00896412	0.206067
NTRK2	0.00905684	0.207186
SNRPA	0.00906456	0.207186
TRMT2A	0.00908169	0.207244
PSMB3	0.0091164	0.207369
SMPD1	0.00910531	0.207369
PUS3	0.00914417	0.207668
COL4A3BP	0.00920664	0.208752
SERINC1	0.00924761	0.209347
LPAR6	0.00926716	0.209455
LOC112446760	0.00931325	0.210163
KARS	0.00939201	0.210601
LOC112441602	0.0093786	0.210601
LOC112446702	0.00936083	0.210601
PPP2R5A	0.00937608	0.210601
LOC100298356	0.00947586	0.211812
LOC101907342	0.00946983	0.211812
PLXDC2	0.00949339	0.21187
LOC107131840	0.00954907	0.212778
C14H8orf59	0.00960792	0.212871
LOC112445961	0.00959922	0.212871
MUC19	0.00962482	0.212871
PTGDR2	0.00962824	0.212871
SLC17A7	0.00958654	0.212871
LOC112446113	0.00968527	0.212891
LOC112447427	0.00968913	0.212891
MUC20	0.00966379	0.212891
TIMM8A	0.0096503	0.212891
NES	0.00972951	0.213448
EMILIN2	0.00974885	0.213542
PPP1R14B	0.00977184	0.213716
MAST1	0.00979528	0.213899
DNAH12	0.00982127	0.214137
ZNF260	0.00984465	0.214317
NASP	0.00986591	0.214451
ZNF638	0.00996241	0.216218
B4GALNT3	0.0102347	0.217113
CALCOCO2	0.0102465	0.217113
CPEB4	0.0101321	0.217113
DACT2	0.0102637	0.217113
FAM129A	0.0102179	0.217113
IPPK	0.0101362	0.217113
LOC112441499	0.0102249	0.217113
LOC783540	0.0101206	0.217113
LRP11	0.0102074	0.217113
MRPL30	0.0102148	0.217113
NSRP1	0.0102584	0.217113
PAXBP1	0.0102603	0.217113
RARS	0.0101726	0.217113
SIRT6	0.0101433	0.217113
SNRPD2	0.0102007	0.217113
TMEM263	0.0100504	0.217113
TSTA3	0.0100855	0.217113
ALDOA	0.010362	0.217931
LOC101908075	0.0103546	0.217931
RPS6KL1	0.0103638	0.217931
TRA2B	0.0103499	0.217931
CHAF1B	0.0104494	0.219406
ADH5	0.0104857	0.219844
CCDC92	0.0105192	0.220221
LOC510193	0.0105441	0.220417
EPG5	0.0107261	0.223396
LOC107133054	0.0107338	0.223396
LOC112442249	0.0107338	0.223396
LOC101904946	0.0107677	0.223446
LOC112442013	0.0107558	0.223446
TBC1D9	0.0108326	0.224138
ZNF330	0.0108315	0.224138
ACTL6A	0.0109424	0.225096
AKAP9	0.0109263	0.225096
EEF1AKMT2	0.0108991	0.225096
IMP4	0.0109416	0.225096
CENPE	0.0110196	0.225384
LAMC3	0.0110063	0.225384
LOC112444962	0.0110285	0.225384
NLGN2	0.0110299	0.225384
PSMB2	0.0110358	0.225384
LOC104971541	0.0110529	0.225409
LOC101904701	0.0110937	0.225917
DGCR8	0.0111241	0.226212
TMEM254	0.01118	0.227022
COLGALT1	0.0112051	0.227208
LOC112442949	0.011235	0.227489
CYTH2	0.0113323	0.228048
GTF3C2	0.0113084	0.228048
KDF1	0.0113732	0.228048
LOC104969027	0.0114215	0.228048
LOC112445165	0.0114058	0.228048
LOC112448056	0.0114009	0.228048
MTMR9	0.0113794	0.228048
RNF103	0.0113538	0.228048
SLC6A6	0.0114233	0.228048
STAT6	0.0113561	0.228048
CFLAR	0.0114424	0.228109
LGALS8	0.0114877	0.228243
LOC112448743	0.0114974	0.228243
TRMT61A	0.0114756	0.228243
LOC112444921	0.0115179	0.22833
GSTT2	0.0115896	0.22878
LOC101902747	0.011617	0.22878
LOC104976448	0.0115619	0.22878
MRPS23	0.0116212	0.22878
SIPA1L1	0.0116	0.22878
ZNF93	0.0116393	0.22882
LOC112442056	0.0116716	0.228821
LOC112447029	0.011659	0.228821
CHD9	0.0116925	0.228915
CRYBG3	0.0118524	0.230414
CYB5R3	0.011794	0.230414
DYNLL2	0.0118883	0.230414
LOC104968634	0.011899	0.230414
LOC112444653	0.0118797	0.230414
LOC785735	0.0118086	0.230414
NQO1	0.0118681	0.230414
ZNF181	0.0118843	0.230414
LOC107131253	0.0120039	0.231499
RUVBL2	0.0119715	0.231499
UPK3B	0.0119929	0.231499
LOC112447303	0.0120241	0.231574
LOC112441603	0.0120729	0.232198
LOC101907803	0.0121323	0.23271
LOC112443158	0.0121255	0.23271
C29H11orf98	0.0121843	0.232909
CPLANE1	0.0121919	0.232909
MRPL35	0.0121698	0.232909
AGFG1	0.0123026	0.233458
BCAS1	0.0124794	0.233458
EIF4A1	0.0122635	0.233458
EIF4A3	0.0124838	0.233458
LOC100848941	0.0124238	0.233458
LOC101905137	0.0124773	0.233458
LOC112443007	0.0124048	0.233458
LOC782525	0.0122606	0.233458
MAGEF1	0.0123814	0.233458
MRPL2	0.0123045	0.233458
OTULINL	0.0124424	0.233458
PDZK1	0.0123658	0.233458
RUFY2	0.0123747	0.233458
SBNO2	0.0124625	0.233458
SSR4	0.012447	0.233458
UFC1	0.012468	0.233458
ARHGAP5	0.0125059	0.233564
AKIRIN1	0.0125846	0.234124
NSFL1C	0.0125894	0.234124
PAQR3	0.0125655	0.234124
SENP7	0.0126018	0.234124
BNIP1	0.0127337	0.23439
FBLIM1	0.012686	0.23439
FGD6	0.0127648	0.23439
HEBP2	0.0126683	0.23439
KLB	0.0127514	0.23439
LIFR	0.012702	0.23439
N4BP2L1	0.0127474	0.23439
PFN1	0.0126877	0.23439
SEC61G	0.0126992	0.23439
LRRK1	0.0128463	0.234673
MUCL3	0.0128447	0.234673
MYO5B	0.0128095	0.234673
TPM4	0.0128191	0.234673
C16H1orf74	0.0128649	0.23471
LOC112442211	0.0129194	0.23518
NMT1	0.0129404	0.23518
TTF2	0.0129367	0.23518
ATP5S	0.0130607	0.23688
CIAPIN1	0.0131003	0.23688
CSTB	0.0131007	0.23688
G2E3	0.0130878	0.23688
BZW2	0.0131744	0.237714
CDC42BPA	0.0131821	0.237714
ETHE1	0.0132163	0.237714
LOC101906545	0.0132305	0.237714
TM6SF1	0.0132094	0.237714
LOC101903301	0.0132937	0.238434
LOC104973320	0.0133042	0.238434
CELSR1	0.0133514	0.238979
ARL6IP1	0.0133781	0.239155
ANAPC15	0.013435	0.239334
EBP	0.0134724	0.239334
IFRD2	0.0134456	0.239334
LOC112446116	0.0134078	0.239334
LOC112446360	0.0134693	0.239334
LOC790037	0.0135268	0.239537
UNC93B1	0.0135333	0.239537
USP28	0.0135345	0.239537
RAPGEF5	0.0135586	0.239642
SLC26A2	0.0135742	0.239642
TIMM50	0.0136224	0.240173
TMBIM4	0.0136381	0.240173
ATG4D	0.0136952	0.240879
CDCA7	0.0137161	0.240949
LOC781532	0.013753	0.241299
CLIC1	0.0138126	0.241819
LOC100847876	0.0138168	0.241819
MRPL16	0.0138372	0.241879
LOC112444800	0.0138872	0.242453
LOC107131992	0.0139057	0.242479
MCM4	0.0139516	0.242981
LOC104972526	0.0140112	0.243719
ALCAM	0.0140713	0.243976
FOCAD	0.0140842	0.243976
LOC112446758	0.0140606	0.243976
RNPS1	0.0140947	0.243976
BAZ2B	0.0143638	0.244285
C22H3orf62	0.0142716	0.244285
CDH13	0.0141789	0.244285
CNN3	0.0143395	0.244285
DCAF10	0.0144792	0.244285
FARSB	0.0144014	0.244285
FOXQ1	0.0144492	0.244285
FRY	0.0145604	0.244285
HCFC1	0.014444	0.244285
IFI47	0.0145413	0.244285
ITGA9	0.0143019	0.244285
LOC101904121	0.0144076	0.244285
LOC104976269	0.0145945	0.244285
LOC107131534	0.0144232	0.244285
LOC781064	0.0145252	0.244285
MESD	0.014238	0.244285
MMP24	0.0145872	0.244285
MRE11	0.014461	0.244285
MSN	0.0143895	0.244285
NUDT9	0.0144893	0.244285
PGLYRP3	0.0145407	0.244285
PIKFYVE	0.014467	0.244285
PLOD3	0.014585	0.244285
SNX24	0.0142142	0.244285
SPATA2L	0.0141417	0.244285
TSC22D1	0.0142913	0.244285
VWF	0.0143043	0.244285
ZC3H7A	0.0143298	0.244285
CHPT1	0.014614	0.244293
PAQR4	0.0146293	0.244293
TUBB1	0.0146605	0.244525
LOC100196901	0.0146908	0.244743
CHST4	0.0147338	0.244885
SYNRG	0.0147283	0.244885
CCNE1	0.0147887	0.245509
LOC101903126	0.0148535	0.245724
LOC519274	0.0148494	0.245724
RAF1	0.0148436	0.245724
GDPGP1	0.0148963	0.246145
ZC3H11A	0.0149779	0.247205
EML6	0.0150235	0.247565
TTLL12	0.0150346	0.247565
ALG5	0.0150661	0.247797
LOC101904166	0.0150887	0.247881
LOC101906739	0.0151424	0.248475
ATP13A1	0.0152282	0.248509
GAPDH	0.015232	0.248509
POMK	0.0151872	0.248509
SMARCB1	0.0152129	0.248509
TARDBP	0.0152179	0.248509
LOC112448948	0.0152599	0.248678
PRELID1	0.0153199	0.249171
RAP1GAP	0.0153252	0.249171
ECSIT	0.0153892	0.24964
IDH3A	0.0153757	0.24964
LOC112444958	0.0154322	0.249767
SH2D5	0.0154289	0.249767
LLPH	0.0154855	0.249793
MRPS18C	0.0154566	0.249793
PARP8	0.0154867	0.249793
HSD17B10	0.0155208	0.250059
LOC101905979	0.0155478	0.25021
UBAC2	0.0155967	0.250713
NDUFS6	0.0156312	0.250984
LOC101902145	0.0156712	0.251341
HGH1	0.0158044	0.252954
LOC112442545	0.0158094	0.252954
MAP4	0.0158252	0.252954
LOC104974530	0.0159008	0.253306
WDFY3	0.0158837	0.253306
ZBTB7A	0.0158918	0.253306
RSL24D1	0.0159212	0.253347
CPAMD8	0.0159402	0.253366
PPP1CB	0.0159655	0.253484
LOC101907941	0.0160065	0.253851
LOC112445160	0.0160728	0.254617
RAB7A	0.0161247	0.255155
ALDH16A1	0.0161509	0.255284
CALCOCO1	0.0161704	0.255309
EARS2	0.0162283	0.255372
FAM178B	0.0162231	0.255372
LOC112449247	0.0162121	0.255372
GNB2	0.0162856	0.255424
LARP6	0.0162836	0.255424
MARCH6	0.0162827	0.255424
C13H20orf194	0.0163088	0.255505
AACS	0.0165493	0.255605
ACLY	0.0165449	0.255605
GUK1	0.0164045	0.255605
LOC101909754	0.0163688	0.255605
LOC112444959	0.0163813	0.255605
LTBP2	0.0165183	0.255605
MCM5	0.0163878	0.255605
PA2G4	0.0164564	0.255605
PLCD1	0.0165184	0.255605
RPS5	0.0165101	0.255605
SLC31A2	0.0164936	0.255605
SLC46A2	0.0165325	0.255605
ZNF569	0.0164215	0.255605
ART4	0.0167007	0.256464
GPATCH3	0.0166992	0.256464
LOC100848315	0.0167311	0.256464
LOC101906607	0.0167018	0.256464
LOC112442805	0.0166458	0.256464
LOC786417	0.0166308	0.256464
USP5	0.0167314	0.256464
LOC104969496	0.0167565	0.256572
LRRC26	0.0168687	0.25798
PPP1R13L	0.0168848	0.25798
SERPINF2	0.0169467	0.258647
CEP95	0.017065	0.259134
HEATR4	0.0170411	0.259134
LAS1L	0.0170452	0.259134
RFC3	0.0170394	0.259134
XPO5	0.0170699	0.259134
EZR	0.0171341	0.259155
KRT6A	0.0171443	0.259155
LOC107131566	0.0171227	0.259155
ZFP57	0.0170943	0.259155
ALMS1	0.017248	0.260445
IDS	0.0172766	0.2606
DVL3	0.0173245	0.260932
FAM133B	0.0173431	0.260932
LTB4R2	0.0173791	0.260932
RAB7B	0.0173745	0.260932
YIF1B	0.0173905	0.260932
CYC1	0.0174205	0.261105
LRRC8A	0.017443	0.261167
MTFP1	0.0175903	0.263095
BANF1	0.0177414	0.263687
CD74	0.0177147	0.263687
ITPR2	0.0176876	0.263687
LOC101902856	0.0177076	0.263687
LOC101904796	0.0177243	0.263687
TMEM229B	0.0176638	0.263687
SNRPD1	0.017791	0.264082
VASN	0.0178051	0.264082
ACTG1	0.0181027	0.266323
CARNS1	0.0181779	0.266323
CMSS1	0.0180761	0.266323
DHTKD1	0.0180313	0.266323
LOC104970966	0.018099	0.266323
LOC112441845	0.0181195	0.266323
LOC112444385	0.0181735	0.266323
LOC112447602	0.0180839	0.266323
MAP2	0.0180188	0.266323
POLA2	0.0180871	0.266323
SS18L2	0.018145	0.266323
WNK4	0.0181814	0.266323
CD207	0.0182161	0.266556
CARS	0.0184149	0.266662
DNAJB3	0.0183199	0.266662
DUSP3	0.0183754	0.266662
EPC2	0.0184088	0.266662
FAM3A	0.0184123	0.266662
FCHO1	0.0182645	0.266662
KLC4	0.0184483	0.266662
LOC101905876	0.0183074	0.266662
MTMR4	0.0184488	0.266662
P2RX5	0.0183049	0.266662
RCHY1	0.0183229	0.266662
RNASE10	0.0183983	0.266662
CES2	0.018484	0.2669
ACOX3	0.0187149	0.267118
C10H14orf1	0.0187626	0.267118
C16H1orf115	0.0187386	0.267118
CCT2	0.0187378	0.267118
FBLN1	0.0187542	0.267118
KIAA1109	0.0187194	0.267118
LOC100847509	0.0186991	0.267118
LOC104975890	0.0186352	0.267118
LOC104976281	0.0186162	0.267118
MCM3	0.0187565	0.267118
MRPL55	0.0185473	0.267118
PSMC3IP	0.0185487	0.267118
PUSL1	0.018652	0.267118
THRB	0.0187113	0.267118
LOC533307	0.0188567	0.267404
NCOA7	0.0188581	0.267404
ULBP21	0.0188095	0.267404
ZKSCAN5	0.0188466	0.267404
C1H21orf91	0.018877	0.267406
CAPN5	0.0189975	0.2678
HIVEP2	0.0189992	0.2678
LOC104973258	0.018943	0.2678
OSBPL10	0.0189846	0.2678
TNPO2	0.0189831	0.2678
ERBB3	0.0190409	0.26798
RBM14	0.0190497	0.26798
ATAD2B	0.0191172	0.268093
LOC112446496	0.0191333	0.268093
NDRG3	0.0190932	0.268093
ZBTB8OS	0.0191096	0.268093
ABHD5	0.0191683	0.268222
EVI5L	0.0191803	0.268222
ABCC2	0.0192723	0.268864
ACAA2	0.0193011	0.268864
AFMID	0.0194422	0.268864
EIF4H	0.0194884	0.268864
LOC100126544	0.0195293	0.268864
LTBR	0.0194975	0.268864
MRPL37	0.0194884	0.268864
NFXL1	0.0193879	0.268864
PLRG1	0.0193735	0.268864
PRMT2	0.0195121	0.268864
RIC1	0.0193409	0.268864
RNASE4	0.0195004	0.268864
SMTNL2	0.0193864	0.268864
TCIM	0.0192465	0.268864
THOC7	0.0195278	0.268864
TTBK2	0.0193297	0.268864
RPAP2	0.0196012	0.269593
ARHGDIA	0.0196432	0.269648
CEP78	0.0196273	0.269648
DNAJB9	0.0197212	0.270457
FBN2	0.0197734	0.270911
EIF4E3	0.0198642	0.271007
LOC101906676	0.0198674	0.271007
MRPL47	0.0198943	0.271007
PRDX3	0.0198822	0.271007
S100B	0.019895	0.271007
SULT1C4	0.0198315	0.271007
HOMER2	0.0200198	0.271147
LOC101908185	0.0200135	0.271147
RPL10	0.0199868	0.271147
S100Z	0.0199553	0.271147
SGO2	0.0200117	0.271147
TFB2M	0.0199606	0.271147
MED16	0.0201134	0.271636
RB1	0.0201017	0.271636
SERPINB5	0.0201025	0.271636
COBL	0.0201575	0.271972
RIMS4	0.0201867	0.272109
EMD	0.0203024	0.272632
LOC112441670	0.0202896	0.272632
OAS1Y	0.0202504	0.272632
RGMA	0.0203021	0.272632
TMEM63B	0.0203281	0.272719
MAP3K8	0.0203546	0.272784
NCOR2	0.0203713	0.272784
ZZZ3	0.0204919	0.274139
ATRNL1	0.0205978	0.274521
BCO2	0.0205667	0.274521
IMPDH2	0.0205456	0.274521
SLC35D2	0.020582	0.274521
PPP2R3A	0.0206521	0.274986
LOC789494	0.0206948	0.275297
ATRIP	0.0207733	0.275743
NUP155	0.0207682	0.275743
ZNF277	0.0207866	0.275743
DGKE	0.0208823	0.276754
USP45	0.0209085	0.276843
DAB1	0.0210359	0.276939
GLP1R	0.0210389	0.276939
JCHAIN	0.0210719	0.276939
PPP2R5D	0.0210022	0.276939
PTMS	0.0209907	0.276939
SCAP	0.0209736	0.276939
TMEM121B	0.0210654	0.276939
ZNF140	0.0210012	0.276939
NOP10	0.0211085	0.277164
BRWD1	0.0212086	0.277657
LOC112448611	0.0212439	0.277657
SERPINB12	0.0212095	0.277657
SNU13	0.021243	0.277657
TAGLN2	0.0211794	0.277657
LOC104975428	0.0213222	0.278424
SF3B4	0.021344	0.278453
SERPINB1	0.0213818	0.27869
FADS6	0.0214181	0.278751
KIN	0.0214257	0.278751
LOC104972724	0.0214929	0.279368
LOC101902754	0.0215129	0.279373
FAM196A	0.0216099	0.279837
H2AFZ	0.0216425	0.279837
KRT13	0.0217017	0.279837
LOC104968476	0.0216074	0.279837
LOC112448082	0.0216665	0.279837
NNAT	0.0216732	0.279837
PRDM2	0.0217064	0.279837
YTHDC2	0.0215713	0.279837
ETAA1	0.0217368	0.279975
GNPTAB	0.0217897	0.280401
CHD3	0.0218501	0.28069
CLTB	0.0219014	0.28069
FAM13A	0.0219251	0.28069
LOC785762	0.0219487	0.28069
NR3C1	0.0219506	0.28069
PAICS	0.0219419	0.28069
PLCXD2	0.0219216	0.28069
NIPAL2	0.021988	0.280916
ZNF654	0.0220086	0.280926
GCNT3	0.0220888	0.281444
UBAP2	0.022081	0.281444
FBXO17	0.0221333	0.281758
LOC504773	0.0221783	0.282077
DNAJC5	0.0222695	0.282529
OARD1	0.0222635	0.282529
PNPO	0.0222934	0.282529
RPS23	0.0222817	0.282529
CYTH4	0.0223786	0.2826
NFU1	0.0223734	0.2826
SNAPIN	0.0223645	0.2826
XPOT	0.0223674	0.2826
DHX57	0.0224357	0.283069
SLC25A17	0.0224805	0.283382
GAB2	0.0225279	0.283404
LOC104971270	0.0225087	0.283404
OASL	0.0225422	0.283404
ANKRD34A	0.022586	0.283704
BCL2L14	0.0226999	0.284262
PIM1	0.0226682	0.284262
SHKBP1	0.0227105	0.284262
ST3GAL4	0.0226773	0.284262
LIPK	0.0227493	0.28431
LOC101906299	0.0227544	0.28431
NDUFA12	0.0228189	0.284865
IRF1	0.0228459	0.284952
FAM208A	0.0228746	0.285059
NUCB1	0.0229374	0.285591
SLC2A11	0.0231177	0.287583
LOC101905956	0.0232211	0.287861
SNRPA1	0.0232027	0.287861
SRPX	0.0232112	0.287861
TMPRSS13	0.0231809	0.287861
TMF1	0.0232448	0.287903
BEX2	0.0232722	0.28799
CALML5	0.0233082	0.288126
SEPT5	0.0233237	0.288126
LOC112443632	0.023354	0.288163
LOC783060	0.0233673	0.288163
BLM	0.023391	0.288192
CCDC97	0.0234306	0.288192
SOX13	0.0234178	0.288192
LOC101905513	0.023455	0.288242
NAP1L5	0.0234838	0.288347
C29H11orf54	0.0236649	0.288785
EXOSC4	0.0236353	0.288785
HGSNAT	0.0237499	0.288785
ISL1	0.0236176	0.288785
KREMEN1	0.0237636	0.288785
LOC107131422	0.0237532	0.288785
LOC112443159	0.0237433	0.288785
MAP3K2	0.023749	0.288785
PARP14	0.0236627	0.288785
PGP	0.0235785	0.288785
RNF146	0.0237479	0.288785
ZRANB2	0.0235961	0.288785
ANKMY2	0.0238563	0.289663
LOC112445989	0.0239696	0.29079
ADIPOR1	0.0241876	0.291031
ARG2	0.0241379	0.291031
BCAP29	0.0241301	0.291031
CCDC51	0.0242709	0.291031
CDK1	0.024214	0.291031
COX11	0.0242146	0.291031
CTSZ	0.0242248	0.291031
DDX1	0.0240547	0.291031
LOC514680	0.0241448	0.291031
MIS18A	0.0242408	0.291031
NDUFV3	0.024227	0.291031
NOP58	0.0240104	0.291031
PARK7	0.0240938	0.291031
PRMT1	0.0242765	0.291031
LOC104974113	0.02431	0.291186
LOC100300716	0.024361	0.291511
NXT1	0.0243782	0.291511
HMCES	0.0244643	0.292294
LOC101908099	0.02451	0.292349
TIPIN	0.0245022	0.292349
CSF1R	0.024585	0.292516
NUP214	0.0245663	0.292516
SEPHS2	0.0245859	0.292516
ITPR1	0.0246359	0.292648
LOC112448832	0.0246382	0.292648
CST3	0.0246928	0.292807
HNRNPH1	0.0246913	0.292807
ATXN2L	0.0250112	0.294125
FBXW12	0.0249338	0.294125
LOC101904435	0.0249495	0.294125
LOC112444539	0.0249931	0.294125
LOC112448757	0.0249608	0.294125
MPHOSPH6	0.0248594	0.294125
RAPGEF6	0.0249209	0.294125
RYR1	0.0249919	0.294125
SLC5A3	0.0248789	0.294125
TFE3	0.0248712	0.294125
GOT1	0.0250604	0.29446
MUC16	0.0251044	0.294732
LOC112442864	0.025144	0.294953
DDX58	0.0253063	0.295419
DIS3	0.0252774	0.295419
FRMD8	0.0252694	0.295419
SVBP	0.0253085	0.295419
TNR	0.0253031	0.295419
VPS51	0.0252839	0.295419
MLST8	0.025409	0.295698
TALDO1	0.0254158	0.295698
TIE1	0.0253909	0.295698
VPS13B	0.0253595	0.295698
LOC112446423	0.0254509	0.295864
LOC112446386	0.0255615	0.296907
CSKMT	0.0256027	0.29697
FBXO30	0.0256088	0.29697
GSKIP	0.0256306	0.29698
ZNF3	0.0257101	0.297658
CLPTM1L	0.0257915	0.297724
ENC1	0.0257977	0.297724
PEX19	0.0257839	0.297724
SPI1	0.0257997	0.297724
LOC781100	0.0258935	0.298564
HEPACAM	0.0259366	0.29866
LOC101908206	0.0259439	0.29866
ATP1A1	0.0259983	0.299044
CLMN	0.0260642	0.299559
CDKN1C	0.0261324	0.299615
LOC112444214	0.0261097	0.299615
UBE2F	0.0261314	0.299615
HERC2	0.0262707	0.300276
LOC112443225	0.0262724	0.300276
MDH1	0.0262747	0.300276
MGC152281	0.0262195	0.300276
LOC112449618	0.0263421	0.300804
LOC100847946	0.0263904	0.301113
RAB11B	0.026453	0.301585
DUSP28	0.0265415	0.30187
LOC104973154	0.0265399	0.30187
STAP2	0.0265417	0.30187
CBWD2	0.026607	0.302128
NCLN	0.0265989	0.302128
ABHD11	0.0266322	0.302172
SSBP1	0.0267653	0.303439
BRCA2	0.0269602	0.304676
LSM2	0.0269512	0.304676
PPDPF	0.0269118	0.304676
PSMB1	0.026938	0.304676
B4GALNT2	0.0269832	0.304693
PREX2	0.0270315	0.304996
EPN3	0.027087	0.305048
HIVEP3	0.0271323	0.305048
PHGDH	0.0271019	0.305048
THEM4	0.0271435	0.305048
WASF2	0.0270757	0.305048
C23H6orf136	0.0272074	0.305404
ST6GALNAC2	0.0272183	0.305404
AUP1	0.0272975	0.30581
DYRK1B	0.0272864	0.30581
UBC	0.0273251	0.305877
BEX3	0.027424	0.306305
CALHM5	0.0274822	0.306305
ISG15	0.0274326	0.306305
OIP5	0.0275039	0.306305
SCP2	0.0273993	0.306305
TOB1	0.0275144	0.306305
WDR7	0.0275085	0.306305
CDCA4	0.0275833	0.306391
MIF	0.0275757	0.306391
NME2	0.0275935	0.306391
TRNAU1AP	0.0276084	0.306391
CCDC191	0.0276432	0.306538
LOC506495	0.0276691	0.306585
HIGD2A	0.0277219	0.30693
PLEKHF1	0.0277521	0.307025
ARL10	0.0278491	0.307229
CHRNE	0.0278221	0.307229
FUT6	0.0278571	0.307229
SEL1L	0.0277967	0.307229
LOC100847700	0.0279771	0.308313
GARS	0.0280027	0.308356
LOC107132532	0.0280983	0.308452
LOC112443633	0.0280789	0.308452
SLC6A20	0.0280792	0.308452
SLTM	0.0280584	0.308452
LOC528802	0.0281267	0.308524
PSMC6	0.0282349	0.309472
DDX41	0.0283191	0.309916
OS9	0.0283025	0.309916
PLEK	0.0284252	0.310599
POLK	0.0284164	0.310599
C7H19orf25	0.0284496	0.310626
AP1G2	0.0286482	0.311173
CBARP	0.0286713	0.311173
FBXO32	0.028595	0.311173
LOC112443325	0.028634	0.311173
LOC789960	0.0285728	0.311173
STRN4	0.0286176	0.311173
TARS	0.0285983	0.311173
USP10	0.0286751	0.311173
CCDC168	0.02872	0.31131
SHROOM4	0.0287316	0.31131
LRRK2	0.0287835	0.311635
LOC112448618	0.0288248	0.311844
PCSK6	0.0288468	0.311844
ABCB9	0.0289131	0.312323
TFAM	0.0290463	0.313285
ZKSCAN7	0.0290388	0.313285
CLVS1	0.0290906	0.313287
LOC104976232	0.0290805	0.313287
LOC107131637	0.0291129	0.313289
KBTBD11	0.0291409	0.313353
GPR143	0.0292075	0.313832
LOC100294936	0.0292574	0.31413
FAM46B	0.0293379	0.314756
ACRBP	0.0293839	0.315009
S100A10	0.0294059	0.315009
ATP7B	0.0294599	0.315184
C19H17orf49	0.029499	0.315184
SLC25A6	0.0294735	0.315184
VDR	0.029511	0.315184
CWC27	0.0295545	0.315411
UBE2L3	0.0295811	0.315458
ARMT1	0.0297437	0.316548
GPI	0.0297503	0.316548
PPP1R35	0.0297428	0.316548
RPL34	0.0299259	0.318179
C2H2orf88	0.0299487	0.318183
GEMIN5	0.0299716	0.318187
NOC2L	0.0300498	0.318553
TRIM52	0.0300509	0.318553
ZDHHC21	0.0301511	0.319377
LOC112448934	0.0301759	0.319401
CMC1	0.0302919	0.320268
DNASE1L3	0.030303	0.320268
SUSD1	0.030338	0.3204
LOC101905343	0.0303859	0.320667
LOC100137989	0.030536	0.321773
RSPO3	0.0305337	0.321773
CAPZB	0.0305923	0.322127
NDUFB1	0.030709	0.323116
CCDC18	0.030736	0.32316
ECM1	0.0307607	0.323181
LOC101902226	0.0309149	0.324321
SPRYD3	0.0309112	0.324321
FOXS1	0.0310159	0.325141
MRPS21	0.0310729	0.325498
HSPD1	0.031105	0.325593
HSCB	0.0311587	0.325915
ATOH8	0.0313334	0.326228
AURKAIP1	0.0315725	0.326228
CALY	0.0315298	0.326228
CENPP	0.0314698	0.326228
COL4A6	0.0315063	0.326228
GPATCH2	0.0315865	0.326228
KCNG3	0.0316047	0.326228
LOC101904590	0.0315263	0.326228
LOC112442291	0.0312387	0.326228
LOC112446896	0.0312711	0.326228
LOC784898	0.031367	0.326228
NAA20	0.0313325	0.326228
POGK	0.0315877	0.326228
RILP	0.0316253	0.326228
ROCK2	0.031553	0.326228
SAPCD2	0.0313706	0.326228
SYT11	0.0313649	0.326228
TMEM131	0.0315256	0.326228
USP49	0.031625	0.326228
FGFR2	0.0317448	0.326511
LOC104974678	0.0317423	0.326511
NDUFA8	0.0316992	0.326511
ZYX	0.0316845	0.326511
FOLR3	0.0318164	0.326797
PRMT5	0.0318186	0.326797
ERI2	0.0319343	0.327482
MRPL28	0.0319545	0.327482
RBM12B	0.031915	0.327482
AP2M1	0.0320681	0.328172
TRMT10A	0.0320612	0.328172
CA13	0.0321546	0.328498
PLPBP	0.0321722	0.328498
POLD1	0.0321621	0.328498
SNRPD3	0.0321925	0.328498
C28H10orf99	0.0322189	0.328531
CDRT4	0.0322524	0.328636
PIK3CA	0.0323585	0.329245
RBM41	0.0323528	0.329245
NDUFB2	0.0324555	0.329995
WDR83OS	0.0325038	0.330249
EIF3L	0.0326381	0.330764
MRPL19	0.0326151	0.330764
MUSTN1	0.0326476	0.330764
PIGP	0.0326269	0.330764
HMGA1	0.0327787	0.33149
LOC112449080	0.032809	0.33149
LRBA	0.0327801	0.33149
SHB	0.0328127	0.33149
CHCHD2	0.0329322	0.331589
DLGAP4	0.0329163	0.331589
EXOSC1	0.0329362	0.331589
LOC112449615	0.0328615	0.331589
POLR2I	0.0329393	0.331589
LOC787269	0.0329991	0.331955
SAP30BP	0.0330795	0.332293
SUCLA2	0.0330624	0.332293
MRPS30	0.0331241	0.332506
BBOF1	0.0336799	0.332573
C3H1orf56	0.0336156	0.332573
COMT	0.0336764	0.332573
DDX49	0.0333717	0.332573
GABARAPL2	0.033294	0.332573
GJA10	0.0334723	0.332573
GNG5	0.0336055	0.332573
GSTM1	0.0335009	0.332573
IL17RA	0.0334901	0.332573
LOC107133305	0.03336	0.332573
LOC112442086	0.0337166	0.332573
LOC112446034	0.0337043	0.332573
LOC112449308	0.033491	0.332573
LYPD1	0.0332644	0.332573
NCK1	0.0332137	0.332573
PLD3	0.0335603	0.332573
PSMC2	0.0336975	0.332573
PTGR2	0.0334701	0.332573
PTPRA	0.0335547	0.332573
R3HCC1L	0.0334568	0.332573
RARB	0.033716	0.332573
RBM5	0.0335406	0.332573
SP2	0.0333491	0.332573
TRMT13	0.0336557	0.332573
ZC3H15	0.0333897	0.332573
PUS10	0.0338103	0.333254
SH2B3	0.0338326	0.333254
TTI2	0.0338676	0.333368
ZNF341	0.0339372	0.333822
FAM83H	0.0341102	0.334827
SNRNP40	0.0340927	0.334827
UHRF1BP1	0.0340675	0.334827
BAK1	0.0341908	0.335169
SLC10A6	0.0341922	0.335169
DDX46	0.034493	0.335338
DIAPH1	0.0342781	0.335338
FRMD4B	0.034347	0.335338
HNRNPU	0.034452	0.335338
LOC100335205	0.0344715	0.335338
OVOL2	0.034469	0.335338
PMP22	0.0344507	0.335338
SCAF11	0.0343415	0.335338
SLC25A40	0.0342935	0.335338
SLF1	0.034286	0.335338
UTRN	0.0344103	0.335338
ZNF667	0.0344808	0.335338
APEX1	0.0345359	0.335405
CORO1C	0.0345708	0.335405
SLC7A8	0.0345634	0.335405
CLIC4	0.0346453	0.33544
MKRN3	0.0346243	0.33544
QDPR	0.0346018	0.33544
ARID5A	0.0347255	0.335811
BHLHE40	0.0347711	0.335811
BOLA	0.0348089	0.335811
CCDC88A	0.0348881	0.335811
KCNIP3	0.0348965	0.335811
LOC112446766	0.0347844	0.335811
PIK3C3	0.0348919	0.335811
SETX	0.0347955	0.335811
U2SURP	0.0348951	0.335811
TAP2	0.0349458	0.335829
VRK3	0.0349438	0.335829
TUBB2A	0.0349913	0.33604
LOC616840	0.0352434	0.338003
SPDYA	0.0352275	0.338003
LOC112444339	0.0352845	0.338107
WDR34	0.0353018	0.338107
C11H9orf16	0.035501	0.338364
CNST	0.0356799	0.338364
DNAJC11	0.0353765	0.338364
HDGF	0.035672	0.338364
LOC112441511	0.0354982	0.338364
LOC112446131	0.0357423	0.338364
LOC614882	0.0355634	0.338364
LRMP	0.0357816	0.338364
PABPC1	0.0357199	0.338364
PANK4	0.0357537	0.338364
PSMD2	0.0355478	0.338364
RAB27B	0.035736	0.338364
RPS6KA3	0.0354268	0.338364
SAT1	0.0357295	0.338364
SMIM5	0.0354373	0.338364
TEX30	0.0357545	0.338364
TMEM141	0.0355792	0.338364
URM1	0.0354568	0.338364
WDR74	0.0357673	0.338364
NOP56	0.035914	0.339205
NSUN6	0.0359387	0.339205
PRDX1	0.0359422	0.339205
IL22RA1	0.0359769	0.339307
RHOA	0.0360247	0.339531
LOC107132290	0.036074	0.339771
CDK5RAP1	0.0361234	0.339785
REP15	0.0361182	0.339785
AQP6	0.0362736	0.340972
C5H12orf29	0.0363374	0.34103
GCLM	0.0363519	0.34103
LOC112444342	0.0363358	0.34103
ASRGL1	0.0364933	0.341313
BLOC1S3	0.0364668	0.341313
FBXL20	0.0365263	0.341313
PHTF2	0.0364464	0.341313
PSMA6	0.0364446	0.341313
ZNF593	0.0365081	0.341313
LOC100847236	0.0365902	0.341685
ATP5IF1	0.0367506	0.342308
DYNLRB1	0.0366835	0.342308
KCNJ13	0.0367534	0.342308
LOC107131501	0.0367509	0.342308
LOC104970537	0.0368138	0.342646
IMPG2	0.0368407	0.342672
LOC101904133	0.036905	0.342813
LOC101906178	0.0369525	0.342813
SPIDR	0.0369091	0.342813
SRSF10	0.03694	0.342813
PELI2	0.0369899	0.342936
LOC112441615	0.037017	0.342963
LOC112447473	0.0370896	0.343399
RND3	0.0371124	0.343399
BMP2K	0.0372453	0.344404
RPS13	0.0373503	0.34515
C13H10orf113	0.0376052	0.346851
CSF1	0.0376077	0.346851
LOC112446500	0.0375934	0.346851
ARID4A	0.0377597	0.347762
CCNT2	0.037745	0.347762
PPARGC1B	0.0378044	0.347762
RFLNB	0.0377875	0.347762
ENY2	0.038085	0.348311
LOC104973139	0.0380727	0.348311
LOC510613	0.0379612	0.348311
MTX2	0.0380228	0.348311
NUP205	0.0379971	0.348311
PRRX1	0.0380656	0.348311
PTRH1	0.0380726	0.348311
ZNF235	0.0379102	0.348311
ZNF879	0.0379511	0.348311
ARHGAP10	0.0381411	0.348599
RNF217	0.0381811	0.34874
FAT3	0.0382393	0.349047
GRINA	0.0382953	0.34911
NPAT	0.0382766	0.34911
KRR1	0.0383617	0.34949
GREB1	0.0384589	0.350151
IL23A	0.0385259	0.350536
C1H3orf70	0.038651	0.351001
EXOSC9	0.0386512	0.351001
RNF39	0.0386477	0.351001
CFAP54	0.0387029	0.351128
ILK	0.0387147	0.351128
LOC112449591	0.0388217	0.351811
RBM28	0.0388642	0.351811
TTC9	0.0388438	0.351811
ST6GALNAC6	0.03889	0.35182
TGDS	0.0389853	0.352457
LOC100336777	0.039041	0.352736
LOC100139473	0.0391531	0.353299
LOC781799	0.0391338	0.353299
RASSF7	0.039181	0.353326
GTF2I	0.039258	0.353644
LOC527796	0.039266	0.353644
MEA1	0.0393164	0.353873
MRPL53	0.0393421	0.35388
ATP6V1F	0.0394769	0.354736
C1QTNF1	0.0394873	0.354736
BDP1	0.0396157	0.355277
PCK2	0.0396226	0.355277
RDH12	0.0395764	0.355277
C1H3orf38	0.039722	0.355494
COPS6	0.0397168	0.355494
HDC	0.0396977	0.355494
CASTOR2	0.0397724	0.355497
DAP	0.0397602	0.355497
PEAK1	0.0399761	0.356869
RBM23	0.0399745	0.356869
N4BP2L2	0.0400274	0.357102
PELI3	0.0401069	0.357586
GPR87	0.04015	0.357746
DTNB	0.0403229	0.357938
FUNDC2	0.0403034	0.357938
KIAA1551	0.040225	0.357938
LOC112442284	0.0402968	0.357938
ME2	0.0402694	0.357938
UVSSA	0.0402524	0.357938
RPL31	0.0403607	0.35794
S100A16	0.0403736	0.35794
SLC20A2	0.0405481	0.359263
CEP152	0.0405765	0.359291
TMEM243	0.040604	0.35931
AHSA1	0.0414391	0.359527
ANTXR2	0.0409236	0.359527
APPBP2	0.0409534	0.359527
C15H11orf34	0.0408891	0.359527
C17H4orf46	0.0407686	0.359527
CATSPERD	0.0413406	0.359527
CD247	0.0413411	0.359527
CEP19	0.0408904	0.359527
CERS1	0.041126	0.359527
CHORDC1	0.0412826	0.359527
CNOT6	0.0407587	0.359527
CREG2	0.0413232	0.359527
CYP2S1	0.0412036	0.359527
GGCX	0.0412088	0.359527
KIF20B	0.0411924	0.359527
KRT35	0.0414381	0.359527
LOC100848815	0.0413815	0.359527
LOC101905258	0.0408213	0.359527
LOC101906554	0.0413961	0.359527
LOC104973551	0.0408532	0.359527
LOC112443722	0.0411812	0.359527
LOC112448929	0.0409891	0.359527
MFSD9	0.0408936	0.359527
NCCRP1	0.0409727	0.359527
NOLC1	0.0408447	0.359527
PHLDB3	0.0413887	0.359527
PIR	0.0413998	0.359527
PRPF4B	0.0413501	0.359527
RBM39	0.0411103	0.359527
SLC25A38	0.0409886	0.359527
TCP1	0.0413628	0.359527
VAC14	0.0408237	0.359527
ANXA3	0.0415923	0.359788
HERC1	0.0415267	0.359788
PLXNA2	0.0415919	0.359788
RPL35	0.041532	0.359788
SNN	0.0415959	0.359788
ARL2BP	0.0416811	0.360305
BOLA3	0.0417167	0.360394
CAPG	0.0418669	0.360854
CBY1	0.0417976	0.360854
NDUFB6	0.0418694	0.360854
TNFRSF19	0.0418716	0.360854
ATP5MC3	0.0419563	0.361364
CSE1L	0.0420374	0.361719
LOC104974758	0.042058	0.361719
SACM1L	0.042074	0.361719
RMI2	0.0421067	0.361781
SLC19A1	0.0421372	0.361824
BICD2	0.0421864	0.361932
GJB2	0.0422603	0.361932
LIAS	0.0422806	0.361932
LOC107131817	0.0422603	0.361932
S100A14	0.0423282	0.361932
TMEM50B	0.0422084	0.361932
TTC21A	0.0423046	0.361932
CYFIP1	0.0424724	0.362183
EGLN1	0.0424435	0.362183
EXOSC5	0.0425107	0.362183
LARP1	0.0424128	0.362183
MYL12B	0.0424572	0.362183
SREK1	0.0425027	0.362183
MTIF2	0.0425536	0.362331
FAM81A	0.0426804	0.362976
VPS13A	0.0426667	0.362976
DKC1	0.0427452	0.363088
SLC16A5	0.0427581	0.363088
TMEM184A	0.0427704	0.363088
TP63	0.0429634	0.364509
FNDC3A	0.0430151	0.364729
APOA1	0.0431888	0.365437
LOC782675	0.0432208	0.365437
MYEF2	0.0431487	0.365437
NECTIN2	0.0432318	0.365437
PXK	0.0432531	0.365437
TIMM21	0.0432445	0.365437
ESRP2	0.0435164	0.365846
FAM214A	0.0434747	0.365846
GPR68	0.0434506	0.365846
KRT6B	0.0434703	0.365846
LOC101906182	0.0436936	0.365846
LOC112445999	0.0436198	0.365846
LOC112449459	0.0434194	0.365846
LOC616830	0.0433392	0.365846
LOC783730	0.0435696	0.365846
MDM2	0.0436531	0.365846
MED29	0.0436097	0.365846
ONECUT2	0.0435556	0.365846
RRAS	0.0437253	0.365846
TIAL1	0.0436683	0.365846
UTP23	0.0435348	0.365846
ZFP2	0.0435914	0.365846
ZMPSTE24	0.0437397	0.365846
LOC510362	0.043779	0.365959
SF3A3	0.0438458	0.366302
LOC783920	0.0438745	0.366327
CUTC	0.0440019	0.366958
PHTF1	0.0439941	0.366958
CD44	0.0440369	0.367035
CTDSPL	0.0442767	0.367308
EPRS	0.0441247	0.367308
IGLL1	0.0442512	0.367308
LOC112444843	0.044154	0.367308
NDUFB4	0.0441775	0.367308
NEMF	0.0441206	0.367308
SEMA5A	0.0442555	0.367308
UNG	0.0442509	0.367308
ZNF583	0.0443203	0.367455
ZMYND19	0.0443834	0.367763
LOC104971388	0.0445503	0.368572
LOC112443479	0.0446074	0.368572
LRRTM2	0.0445844	0.368572
SOCS3	0.0445824	0.368572
ZHX2	0.0446108	0.368572
BRPF3	0.0447478	0.369488
LOC512672	0.0448271	0.369928
PCBP1	0.0449167	0.370452
CD14	0.0449662	0.370497
COX8A	0.0451251	0.370497
FLOT2	0.0451427	0.370497
GLRX3	0.0451401	0.370497
LOC614643	0.0450754	0.370497
MRPL57	0.0451571	0.370497
NDUFS4	0.0451484	0.370497
PLCG2	0.0450272	0.370497
SLC50A1	0.0449884	0.370497
GEMIN8	0.0452042	0.370537
LOC100301224	0.0452142	0.370537
TARBP1	0.0452984	0.371013
AMER1	0.0453597	0.371057
EIF3D	0.045401	0.371057
LOC783202	0.0454083	0.371057
RRM1	0.0453455	0.371057
TMEM140	0.045441	0.37111
TUBB3	0.0454948	0.371336
TMEM222	0.0455434	0.371519
TIMM10	0.0456005	0.371771
LOC104969177	0.0456297	0.371796
ALG14	0.0457809	0.372166
EPSTI1	0.0457822	0.372166
KIAA2013	0.0458251	0.372166
MYH14	0.0458484	0.372166
TERT	0.0457698	0.372166
TYMS	0.0458261	0.372166
ZBTB44	0.0458587	0.372166
LOC524810	0.0459173	0.372429
LOC101902469	0.0460741	0.372484
LOC101905525	0.0460816	0.372484
LOC112446427	0.0460006	0.372484
PDE4D	0.0460184	0.372484
PPP1R14D	0.0459971	0.372484
SNRPC	0.0460358	0.372484
MANBAL	0.0461799	0.372642
PARVA	0.0461674	0.372642
ZNF574	0.0461474	0.372642
JADE2	0.0462345	0.372659
NMRK1	0.0462154	0.372659
CELSR2	0.0462853	0.37271
SESN1	0.0462933	0.37271
MFSD5	0.0463309	0.372801
CYS1	0.0463757	0.37295
SULT2B1	0.04648	0.373577
NT5C	0.0466141	0.374443
ACTR1A	0.0468576	0.374702
ALOX12B	0.0467875	0.374702
LOC100336368	0.0468188	0.374702
LOC101902916	0.0467114	0.374702
NRG2	0.0467124	0.374702
SOCS4	0.0468472	0.374702
STAT4	0.0467641	0.374702
TMEM186	0.0467351	0.374702
ACBD5	0.0469529	0.375042
RAB11FIP2	0.0469271	0.375042
NPAS2	0.0470134	0.37529
PLGRKT	0.0470526	0.37529
RPS10	0.0470632	0.37529
CTH	0.0471452	0.375403
CYP2C18	0.0471163	0.375403
LOC112442845	0.0471567	0.375403
RPL36AL	0.0472609	0.37582
SIRT1	0.0472621	0.37582
AVPI1	0.0473905	0.375909
COL4A5	0.0474058	0.375909
LOC112441718	0.0473104	0.375909
LOC112447183	0.0473968	0.375909
UQCRQ	0.0473498	0.375909
ABCF2	0.0475625	0.376426
ITSN1	0.0475375	0.376426
NEU4	0.047577	0.376426
WDR13	0.0475511	0.376426
LOC539747	0.0476935	0.377126
MYNN	0.0477187	0.377126
ILKAP	0.0478199	0.377349
LOC112447079	0.0478572	0.377349
MOB3B	0.0478797	0.377349
PIGN	0.0478638	0.377349
TAF10	0.0478408	0.377349
CYP27A1	0.0479987	0.377904
HDAC1	0.0480646	0.377904
PSMD8	0.0480774	0.377904
RPL32	0.0480834	0.377904
SREK1IP1	0.0480397	0.377904
LOC101907132	0.0481533	0.377989
LRRC20	0.0482296	0.377989
PTOV1	0.0481943	0.377989
RSF1	0.0482539	0.377989
SLIRP	0.048165	0.377989
TEC	0.0482088	0.377989
RBBP7	0.0483128	0.378242
CDC16	0.0483993	0.378559
NCKIPSD	0.0484066	0.378559
PDXP	0.0484826	0.378735
SNX14	0.0484817	0.378735
KEAP1	0.0485168	0.378794
BSPRY	0.0485989	0.379226
TTK	0.0486368	0.379314
ARL11	0.0489234	0.379879
LAPTM5	0.0488986	0.379879
LOC101903868	0.048772	0.379879
LOC112443211	0.0488515	0.379879
LOC112449531	0.0489	0.379879
MYCBP2	0.0489206	0.379879
R3HDM4	0.048845	0.379879
SPATA7	0.0488959	0.379879
C29H11orf24	0.0490167	0.380387
OSGEP	0.0490961	0.380387
PTRHD1	0.049075	0.380387
SLC39A11	0.0490539	0.380387
PVRIG	0.0492213	0.38115
LRRN4CL	0.0492692	0.381312
DNAJC7	0.0493494	0.381551
SLC35F5	0.0493538	0.381551
CKM	0.0496556	0.381885
ESYT3	0.0495469	0.381885
FGFR3	0.0495899	0.381885
LOC112442312	0.0496469	0.381885
LOC112448120	0.049483	0.381885
MRPL40	0.0496633	0.381885
NDUFA5	0.049666	0.381885
STK19	0.0495712	0.381885
STUB1	0.0495077	0.381885
VAT1	0.049486	0.381885
DBR1	0.0498009	0.382249
EIF2AK2	0.0499827	0.382249
GRAMD1B	0.0498876	0.382249
LOC107133050	0.0498234	0.382249
LOC516742	0.0498752	0.382249
LOC618733	0.0499565	0.382249
ORC2	0.0499617	0.382249
PARP16	0.0499223	0.382249
PNN	0.0498994	0.382249
SLC6A8	0.0498527	0.382249
TEK	0.0500291	0.382398
CD24	0.0500812	0.382563
LOC107132793	0.0501046	0.382563
ACOT7	0.0502416	0.382713
ATN1	0.0502709	0.382713
EAF1	0.0502251	0.382713
LOC100849681	0.0502636	0.382713
MAMDC2	0.050286	0.382713
STXBP1	0.0502049	0.382713
BAIAP2L1	0.050377	0.382995
LOC100847818	0.05036	0.382995
CALHM2	0.0505605	0.384184
LOC101907247	0.0505906	0.384207
CAPN15	0.0506805	0.384454
LOC112443214	0.0506914	0.384454
LYNX1	0.0507044	0.384454
CEBPZ	0.0509162	0.384861
GDI1	0.0508866	0.384861
GTPBP10	0.0508938	0.384861
MEAF6	0.0509207	0.384861
MLH1	0.0508909	0.384861
SLC25A15	0.0508547	0.384861
BPTF	0.051052	0.384932
LOC101906364	0.051014	0.384932
LSM4	0.0510746	0.384932
PSMD14	0.0510928	0.384932
RBM34	0.0509796	0.384932
TRMT112	0.0510078	0.384932
BBS2	0.0512174	0.385257
BCCIP	0.0512107	0.385257
KBTBD4	0.051188	0.385257
CABYR	0.0517634	0.385383
CDC25A	0.0513341	0.385383
CDKN2A	0.0516702	0.385383
CEBPA	0.0517022	0.385383
CHFR	0.05152	0.385383
FAM19A3	0.0513878	0.385383
JMY	0.0517606	0.385383
KRT15	0.0516497	0.385383
LOC100297240	0.0517523	0.385383
LOC100336757	0.0517279	0.385383
LOC100847995	0.0514543	0.385383
LOC101905228	0.0515299	0.385383
NDUFA3	0.0517772	0.385383
NIPSNAP3A	0.0514911	0.385383
PARG	0.0515824	0.385383
PPM1A	0.0512924	0.385383
RAE1	0.0516075	0.385383
RICTOR	0.0514857	0.385383
TAF1D	0.0514752	0.385383
UBALD1	0.0515644	0.385383
ARMCX4	0.0518688	0.385458
FAM84A	0.0518523	0.385458
FEM1A	0.0518286	0.385458
NKTR	0.0519217	0.385649
GFRA2	0.05196	0.385733
RBBP8	0.0520336	0.386077
KATNB1	0.0520671	0.386123
CDA	0.0521507	0.386295
LOC112445864	0.0521221	0.386295
MVD	0.0521718	0.386295
FOXN1	0.0522206	0.386454
APCDD1	0.0523695	0.386852
LOC100849050	0.0523608	0.386852
ORC6	0.0524107	0.386852
POLR2G	0.0524092	0.386852
RSPH3	0.0523168	0.386852
CCDC9	0.0524595	0.387011
C25H16orf72	0.0525271	0.387072
EHBP1	0.052604	0.387072
LUC7L3	0.052586	0.387072
PHC1	0.0525499	0.387072
TAF5L	0.052501	0.387072
MRPL15	0.0526348	0.387097
ARHGAP27	0.0528713	0.387426
BACE1	0.0527809	0.387426
EVC	0.0529147	0.387426
GLIPR2	0.0527913	0.387426
INPP1	0.0528782	0.387426
LOC100848825	0.0527626	0.387426
LOC101907141	0.0527116	0.387426
LOC112443329	0.0529031	0.387426
UBAC1	0.0529251	0.387426
LOC101905046	0.0529579	0.387466
CCDC85A	0.0530515	0.387496
FAM13B	0.0532128	0.387496
FIGNL2	0.0532622	0.387496
FSBP	0.0532407	0.387496
NPHP3	0.0532214	0.387496
PCCA	0.0530944	0.387496
PPP5C	0.053154	0.387496
SETMAR	0.0531121	0.387496
SH2B2	0.053049	0.387496
SLC25A11	0.0531429	0.387496
TCHP	0.053148	0.387496
PARD3	0.0533244	0.387646
TWIST2	0.0533376	0.387646
HACD3	0.0534761	0.38769
LOC101907117	0.0533753	0.38769
NCOA5	0.0534066	0.38769
SNUPN	0.0534736	0.38769
SUB1	0.0534801	0.38769
LOC104974034	0.053533	0.387875
TMPRSS11E	0.0535697	0.387943
CHMP4C	0.0537893	0.388559
FDPS	0.0537555	0.388559
MFSD13A	0.0538308	0.388559
NOL6	0.0537655	0.388559
RNF225	0.0538463	0.388559
RPGRIP1	0.0538447	0.388559
SH3YL1	0.053736	0.388559
LOC101902122	0.0539792	0.38932
CTBP1	0.0540838	0.38948
GRAMD2B	0.0540426	0.38948
PSMB7	0.0540597	0.38948
KLHDC4	0.0541419	0.389701
USP13	0.054223	0.390087
GFER	0.0542592	0.39015
TBL3	0.0543214	0.390399
SLC41A3	0.0543902	0.390695
BOP1	0.054458	0.390787
LOC112444961	0.054443	0.390787
CHRNA9	0.054539	0.391171
EPS15	0.0547534	0.392157
LOC101902926	0.0547232	0.392157
MTMR7	0.0547595	0.392157
CCNC	0.054895	0.392889
FOXP4	0.054917	0.392889
CTNND1	0.055103	0.393755
DNMT1	0.0550987	0.393755
GATD1	0.0551212	0.393755
GMFB	0.0551691	0.393831
LOC112448507	0.0551874	0.393831
DNAJC21	0.0553387	0.394379
ECE2	0.055316	0.394379
SLC25A21	0.0553475	0.394379
ABCB1	0.0554409	0.394386
CDKN1A	0.0553882	0.394386
MIXL1	0.0554464	0.394386
RPL28	0.0554596	0.394386
JADE1	0.055521	0.394625
DYNLT1	0.0557406	0.39531
ERCC6	0.055721	0.39531
[truncated: 12,195 more rows]
